# Supplementary material for: Phen­yl(3-methyl-1-phenyl­sulfonyl-1H-indol-2-yl)methanone
Source: Acta Crystallogr Sect E Struct Rep Online. 2011 Apr 29;67(Pt 5):o1242. doi: 10.1107/S1600536811014826 (PMC3089169; doi:10.1107/S1600536811014826)
Supplement: Supplementary file 1 [file e-67-o1242-sup1.cif]

##############################################################################
#                                                                            #
# This CIF contains the data in a paper accepted for publication in          #
# Acta Crystallographica Section E. It conforms to the requirements of       #
# Notes for Authors for Acta Crystallographica Section E, and has been       #
# peer reviewed under the auspices of the IUCr Commission on Journals.       #
#                                                                            #
# Full details of the Crystallographic Information File format               #
# are given in the paper "The Crystallographic Information File (CIF):       #
# a New Standard Archive File for Crystallography" by S. R. Hall, F. H.      #
# Allen and I. D. Brown [Acta Cryst. (1991), A47, 655-685].                  #
#                                                                            #
# The current version of the core CIF dictionary is obtainable from          #
# ftp://ftp.iucr.org/pub/cif_core.dic.                                       #
#                                                                            #
# Software is freely available for graphical display of the structure(s)     #
# in this CIF. For information consult the CIF software page                 #
# http://www.iucr.org/resources/cif/software.                                #
#                                                                            #
# This file may be used for bona fide research purposes within the           #
# scientific community so long as proper attribution is given to the journal # 
# article from which it was obtained.                                        #
#                                                                            #
##############################################################################
data_global
_audit_creation_method     SHELXL-97
_journal_date_recd_electronic     2011-03-31
_journal_date_accepted     2011-04-20
_journal_name_full     'Acta Crystallographica, Section E'
_journal_year     2011
_journal_volume     67
_journal_issue      5
_journal_page_first     o1242
_journal_page_last     o1242
_journal_paper_category     QO
_journal_coeditor_code     NK2097
_publ_contact_author_name     'A. SubbiahPandi'
_publ_contact_author_address
;
Department of Physics
Presidency College
Chennai 600 005
India
;
_publ_contact_author_email     a_sp59@yahoo.in
_publ_contact_author_fax     '044 091 2854 4894'
_publ_contact_author_phone     '044 091 24471061'
_publ_section_title
;
Phenyl(3-methyl-1-phenylsulfonyl-1<i>H</i>-indol-2-yl)methanone
;
loop_
    _publ_author_name
    _publ_author_address
    'S. Ranjith'
;
Department of Physics
Presidency College (Autonomous)
Chennai 600 005
India
;
    'SubbiahPandi, A.'
;
Department of Physics
Presidency College (Autonomous)
Chennai 600 005
India
;
    'V. Dhayalan'
;
Department of Organic Chemistry
University of Madras
Guindy Campus
Chennai 600 025
India
;
    'MohanaKrishnan, A. K.'
;
Department of Organic Chemistry
University of Madras
Guindy Campus
Chennai 600 025
India
;
data_I
_audit_creation_method     SHELXL97
_chemical_name_systematic
;
Phenyl(3-methyl-1-phenylsulfonyl-1<i>H</i>-indol-2-yl)methanone
;
_chemical_name_common     ?
_chemical_formula_moiety     'C22 H17 N O3 S'
_chemical_formula_sum     'C22 H17 N O3 S'
_chemical_formula_iupac     'C22 H17 N O3 S'
_chemical_formula_weight     375.43
_chemical_melting_point     ?
_symmetry_cell_setting     monoclinic
_symmetry_space_group_name_H-M     'C 2/c'
_symmetry_space_group_name_Hall     '-C 2yc'
loop_
    _symmetry_equiv_pos_as_xyz
    'x, y, z'
    '-x, y, -z+1/2'
    'x+1/2, y+1/2, z'
    '-x+1/2, y+1/2, -z+1/2'
    '-x, -y, -z'
    'x, -y, z-1/2'
    '-x+1/2, -y+1/2, -z'
    'x+1/2, -y+1/2, z-1/2'
_cell_length_a     22.8120(7)
_cell_length_b     10.5199(4)
_cell_length_c     16.1346(6)
_cell_angle_alpha     90.00
_cell_angle_beta     103.9260(10)
_cell_angle_gamma     90.00
_cell_volume     3758.2(2)
_cell_formula_units_Z     8
_cell_measurement_reflns_used     5682
_cell_measurement_theta_min     2.1
_cell_measurement_theta_max     30.4
_cell_measurement_temperature     293(2)
_exptl_crystal_description     block
_exptl_crystal_colour     white
_exptl_crystal_size_max     0.25
_exptl_crystal_size_mid     0.22
_exptl_crystal_size_min     0.19
_exptl_crystal_density_diffrn     1.327
_exptl_crystal_density_meas     ?
_exptl_crystal_density_method     'not measured'
_exptl_crystal_F_000     1568
_exptl_absorpt_coefficient_mu     0.194
_exptl_absorpt_correction_type     multi-scan
_exptl_absorpt_process_details     '(SADABS; Sheldrick, 1996)'
_exptl_absorpt_correction_T_min     0.953
_exptl_absorpt_correction_T_max     0.964
_exptl_special_details
;
;
_diffrn_ambient_temperature     293(2)
_diffrn_radiation_type     MoK\a
_diffrn_radiation_wavelength     0.71073
_diffrn_radiation_source     'fine-focus sealed tube'
_diffrn_radiation_monochromator     graphite
_diffrn_measurement_device_type     'Bruker APEXII CCD area-detector'
_diffrn_measurement_method     '\w and \f'
_diffrn_detector_area_resol_mean     ?
_diffrn_reflns_number     24166
_diffrn_reflns_av_R_equivalents     0.0307
_diffrn_reflns_av_sigmaI/netI     0.0291
_diffrn_reflns_theta_min     2.14
_diffrn_reflns_theta_max     30.43
_diffrn_reflns_theta_full     25.00
_diffrn_measured_fraction_theta_max     0.998
_diffrn_measured_fraction_theta_full     1.000
_diffrn_reflns_limit_h_min     -32
_diffrn_reflns_limit_h_max     25
_diffrn_reflns_limit_k_min     -11
_diffrn_reflns_limit_k_max     14
_diffrn_reflns_limit_l_min     -22
_diffrn_reflns_limit_l_max     23
_diffrn_standards_number     0
_diffrn_standards_interval_count     .
_diffrn_standards_interval_time     .
_diffrn_standards_decay_%     ?
_refine_special_details
;
Refinement of <i>F</i>^2^ against ALL reflections. The weighted <i>R</i>-factor
<i>wR</i> and goodness of fit <i>S</i> are based on <i>F</i>^2^, conventional
<i>R</i>-factors <i>R</i> are based on <i>F</i>, with <i>F</i> set to zero for
negative <i>F</i>^2^. The threshold expression of <i>F</i>^2^ >
\s(<i>F</i>^2^) is used only for calculating <i>R</i>-factors(gt) <i>etc</i>.
and is not relevant to the choice of reflections for refinement.
<i>R</i>-factors based on <i>F</i>^2^ are statistically about twice as large
as those based on <i>F</i>, and <i>R</i>-factors based on ALL data will be
even larger.
;
_reflns_number_total     5682
_reflns_number_gt     3487
_reflns_threshold_expression     I>2\s(I)
_refine_ls_structure_factor_coef     Fsqd
_refine_ls_matrix_type     full
_refine_ls_R_factor_all     0.0858
_refine_ls_R_factor_gt     0.0485
_refine_ls_wR_factor_gt     0.1214
_refine_ls_wR_factor_ref     0.1454
_refine_ls_goodness_of_fit_ref     1.018
_refine_ls_restrained_S_all     1.018
_refine_ls_number_reflns     5682
_refine_ls_number_parameters     245
_refine_ls_number_restraints     0
_refine_ls_hydrogen_treatment     constr
_refine_ls_weighting_scheme     calc
_refine_ls_weighting_details
       'calc w = 1/[\s^2^(Fo^2^)+(0.0690P)^2^+1.0112P] where P=(Fo^2^+2Fc^2^)/3'
_atom_sites_solution_hydrogens     geom
_atom_sites_solution_primary     direct
_atom_sites_solution_secondary     difmap
_refine_ls_shift/su_max     0.001
_refine_ls_shift/su_mean     0.000
_refine_diff_density_max     0.226
_refine_diff_density_min     -0.356
_refine_ls_extinction_method     none
_refine_ls_extinction_coef     ?
loop_
    _atom_type_symbol
    _atom_type_description
    _atom_type_scat_dispersion_real
    _atom_type_scat_dispersion_imag
    _atom_type_scat_source
    'C' 'C' 0.0033 0.0016
                         'International Tables Vol C Tables 4.2.6.8 and 6.1.1.4'
    'H' 'H' 0.0000 0.0000
                         'International Tables Vol C Tables 4.2.6.8 and 6.1.1.4'
    'N' 'N' 0.0061 0.0033
                         'International Tables Vol C Tables 4.2.6.8 and 6.1.1.4'
    'O' 'O' 0.0106 0.0060
                         'International Tables Vol C Tables 4.2.6.8 and 6.1.1.4'
    'S' 'S' 0.1246 0.1234
                         'International Tables Vol C Tables 4.2.6.8 and 6.1.1.4'
_computing_data_collection     'APEX2 (Bruker, 2007)'
_computing_cell_refinement     'APEX2 (Bruker, 2007)'
_computing_data_reduction     'SAINT (Bruker, 2007)'
_computing_structure_solution     'SHELXTL (Sheldrick, 2008)'
_computing_structure_refinement     'SHELXTL (Sheldrick, 2008)'
_computing_molecular_graphics     'ORTEP-3 (Farrugia, 1997)'
_computing_publication_material
;
SHELXTL (Sheldrick, 2008) and  PLATON (Spek, 2009)
;
loop_
    _atom_site_type_symbol
    _atom_site_label
    _atom_site_fract_x
    _atom_site_fract_y
    _atom_site_fract_z
    _atom_site_U_iso_or_equiv
    _atom_site_adp_type
    _atom_site_calc_flag
    _atom_site_refinement_flags
    _atom_site_occupancy
    _atom_site_symmetry_multiplicity
    _atom_site_disorder_assembly
    _atom_site_disorder_group
    C C5 0.02854(9) 0.3172(2) 0.15082(14) 0.0761(6) Uani d . 1 1 . .
    H H5 -0.0129 0.3160 0.1459 0.091 Uiso calc R 1 1 . .
    C C4 0.06108(10) 0.2069(2) 0.16354(14) 0.0753(6) Uani d . 1 1 . .
    H H4 0.0415 0.1303 0.1674 0.090 Uiso calc R 1 1 . .
    C C3 0.12244(9) 0.20748(18) 0.17070(12) 0.0672(5) Uani d . 1 1 . .
    H H3 0.1435 0.1310 0.1792 0.081 Uiso calc R 1 1 . .
    C C2 0.15354(8) 0.31829(16) 0.16568(11) 0.0566(4) Uani d . 1 1 . .
    H H2 0.1951 0.3180 0.1711 0.068 Uiso calc R 1 1 . .
    C C1 0.12076(7) 0.42995(16) 0.15223(10) 0.0487(3) Uani d . 1 1 . .
    C C6 0.05851(7) 0.43214(19) 0.14524(11) 0.0593(4) Uani d . 1 1 . .
    C C7 0.03865(8) 0.5620(2) 0.13190(13) 0.0688(5) Uani d . 1 1 . .
    C C8 0.08715(7) 0.63472(17) 0.13080(11) 0.0581(4) Uani d . 1 1 . .
    C C22 -0.02630(10) 0.6044(3) 0.1168(2) 0.1116(10) Uani d . 1 1 . .
    H H22A -0.0304 0.6886 0.0930 0.167 Uiso calc R 1 1 . .
    H H22B -0.0382 0.6047 0.1700 0.167 Uiso calc R 1 1 . .
    H H22C -0.0517 0.5470 0.0777 0.167 Uiso calc R 1 1 . .
    C C9 0.08567(9) 0.77369(19) 0.11124(13) 0.0692(5) Uani d . 1 1 . .
    C C10 0.09789(8) 0.82165(16) 0.03063(11) 0.0579(4) Uani d . 1 1 . .
    C C11 0.07967(9) 0.94417(18) 0.00483(13) 0.0683(5) Uani d . 1 1 . .
    H H11 0.0613 0.9946 0.0387 0.082 Uiso calc R 1 1 . .
    C C12 0.08861(10) 0.9915(2) -0.07082(15) 0.0775(6) Uani d . 1 1 . .
    H H12 0.0757 1.0731 -0.0883 0.093 Uiso calc R 1 1 . .
    C C13 0.11653(10) 0.9185(2) -0.12028(14) 0.0763(6) Uani d . 1 1 . .
    H H13 0.1230 0.9514 -0.1709 0.092 Uiso calc R 1 1 . .
    C C14 0.13492(9) 0.7980(2) -0.09585(13) 0.0718(5) Uani d . 1 1 . .
    H H14 0.1541 0.7491 -0.1296 0.086 Uiso calc R 1 1 . .
    C C15 0.12516(8) 0.74826(18) -0.02105(12) 0.0631(4) Uani d . 1 1 . .
    H H15 0.1369 0.6653 -0.0053 0.076 Uiso calc R 1 1 . .
    C C16 0.20700(7) 0.60409(14) 0.30154(10) 0.0485(4) Uani d . 1 1 . .
    C C17 0.17865(8) 0.69870(17) 0.33647(12) 0.0621(4) Uani d . 1 1 . .
    H H17 0.1590 0.7650 0.3028 0.074 Uiso calc R 1 1 . .
    C C18 0.17995(9) 0.6930(2) 0.42209(13) 0.0748(6) Uani d . 1 1 . .
    H H18 0.1609 0.7560 0.4465 0.090 Uiso calc R 1 1 . .
    C C19 0.20885(10) 0.5959(2) 0.47163(13) 0.0754(6) Uani d . 1 1 . .
    H H19 0.2095 0.5933 0.5295 0.090 Uiso calc R 1 1 . .
    C C20 0.23697(10) 0.5021(2) 0.43652(13) 0.0750(6) Uani d . 1 1 . .
    H H20 0.2566 0.4362 0.4706 0.090 Uiso calc R 1 1 . .
    C C21 0.23613(8) 0.50521(17) 0.35097(12) 0.0621(4) Uani d . 1 1 . .
    H H21 0.2549 0.4416 0.3268 0.075 Uiso calc R 1 1 . .
    N N1 0.13917(5) 0.55634(13) 0.14070(8) 0.0504(3) Uani d . 1 1 . .
    O O1 0.24984(5) 0.51956(13) 0.17690(8) 0.0667(4) Uani d . 1 1 . .
    O O2 0.20878(6) 0.73760(13) 0.16764(9) 0.0764(4) Uani d . 1 1 . .
    O O3 0.06769(10) 0.84532(17) 0.15969(12) 0.1136(6) Uani d . 1 1 . .
    S S1 0.207048(18) 0.60904(4) 0.19323(3) 0.05342(14) Uani d . 1 1 . .
loop_
    _atom_site_aniso_label
    _atom_site_aniso_U_11
    _atom_site_aniso_U_22
    _atom_site_aniso_U_33
    _atom_site_aniso_U_12
    _atom_site_aniso_U_13
    _atom_site_aniso_U_23
    C5 0.0493(10) 0.0991(16) 0.0790(14) -0.0230(10) 0.0134(9) 0.0018(11)
    C4 0.0763(13) 0.0729(13) 0.0756(13) -0.0247(11) 0.0161(10) 0.0001(10)
    C3 0.0762(12) 0.0569(10) 0.0683(12) -0.0079(9) 0.0169(10) -0.0009(9)
    C2 0.0516(9) 0.0594(10) 0.0589(10) -0.0024(7) 0.0134(8) -0.0002(8)
    C1 0.0422(7) 0.0588(9) 0.0442(8) -0.0075(6) 0.0089(6) -0.0027(7)
    C6 0.0428(8) 0.0773(12) 0.0565(10) -0.0052(8) 0.0093(7) 0.0003(9)
    C7 0.0487(9) 0.0880(14) 0.0707(12) 0.0101(9) 0.0164(9) 0.0053(10)
    C8 0.0535(9) 0.0649(10) 0.0564(10) 0.0102(8) 0.0142(8) 0.0030(8)
    C22 0.0530(12) 0.135(2) 0.150(3) 0.0246(13) 0.0303(14) 0.0199(19)
    C9 0.0755(12) 0.0685(12) 0.0652(11) 0.0184(10) 0.0200(10) -0.0017(9)
    C10 0.0531(9) 0.0575(10) 0.0594(10) 0.0056(7) 0.0063(8) -0.0012(8)
    C11 0.0672(11) 0.0567(10) 0.0796(13) 0.0070(9) 0.0145(10) -0.0024(9)
    C12 0.0796(14) 0.0596(12) 0.0886(15) -0.0007(10) 0.0110(12) 0.0145(11)
    C13 0.0770(13) 0.0802(14) 0.0694(12) -0.0102(11) 0.0130(10) 0.0121(11)
    C14 0.0691(12) 0.0820(14) 0.0641(12) 0.0036(10) 0.0158(10) -0.0001(10)
    C15 0.0643(10) 0.0613(10) 0.0604(10) 0.0116(8) 0.0089(8) 0.0019(8)
    C16 0.0431(7) 0.0449(8) 0.0552(9) -0.0064(6) 0.0075(7) -0.0017(7)
    C17 0.0603(10) 0.0564(10) 0.0655(11) 0.0067(8) 0.0072(8) -0.0034(8)
    C18 0.0669(12) 0.0868(14) 0.0714(13) 0.0021(10) 0.0183(10) -0.0201(11)
    C19 0.0761(13) 0.0931(16) 0.0565(11) -0.0167(11) 0.0150(10) -0.0039(11)
    C20 0.0831(14) 0.0692(13) 0.0645(12) -0.0053(10) 0.0020(10) 0.0134(10)
    C21 0.0675(11) 0.0514(10) 0.0640(11) 0.0036(8) 0.0093(9) 0.0005(8)
    N1 0.0422(7) 0.0539(8) 0.0537(7) -0.0025(5) 0.0088(6) 0.0010(6)
    O1 0.0425(6) 0.0876(9) 0.0726(8) -0.0042(6) 0.0193(6) -0.0121(7)
    O2 0.0855(9) 0.0646(8) 0.0716(8) -0.0255(7) 0.0043(7) 0.0147(6)
    O3 0.1770(18) 0.0842(11) 0.0986(12) 0.0421(12) 0.0703(13) 0.0065(9)
    S1 0.0469(2) 0.0572(3) 0.0552(3) -0.01117(17) 0.01038(17) 0.00133(18)
_geom_special_details
;
All e.s.d.'s (except the e.s.d. in the dihedral angle between two l.s. planes)
are estimated using the full covariance matrix. The cell e.s.d.'s are taken
into account individually in the estimation of e.s.d.'s in distances, angles
and torsion angles; correlations between e.s.d.'s in cell parameters are only
used when they are defined by crystal symmetry. An approximate (isotropic)
treatment of cell e.s.d.'s is used for estimating e.s.d.'s involving l.s.
planes.
;
loop_
    _geom_bond_atom_site_label_1
    _geom_bond_atom_site_label_2
    _geom_bond_site_symmetry_2
    _geom_bond_distance
    _geom_bond_publ_flag
    C5 C4 . 1.366(3) ?
    C5 C6 . 1.403(3) ?
    C5 H5 . 0.9300 ?
    C4 C3 . 1.377(3) ?
    C4 H4 . 0.9300 ?
    C3 C2 . 1.377(2) ?
    C3 H3 . 0.9300 ?
    C2 C1 . 1.381(2) ?
    C2 H2 . 0.9300 ?
    C1 C6 . 1.397(2) ?
    C1 N1 . 1.420(2) ?
    C6 C7 . 1.439(3) ?
    C7 C8 . 1.348(3) ?
    C7 C22 . 1.510(3) ?
    C8 N1 . 1.422(2) ?
    C8 C9 . 1.494(3) ?
    C22 H22A . 0.9600 ?
    C22 H22B . 0.9600 ?
    C22 H22C . 0.9600 ?
    C9 O3 . 1.225(2) ?
    C9 C10 . 1.483(3) ?
    C10 C11 . 1.387(3) ?
    C10 C15 . 1.389(2) ?
    C11 C12 . 1.378(3) ?
    C11 H11 . 0.9300 ?
    C12 C13 . 1.370(3) ?
    C12 H12 . 0.9300 ?
    C13 C14 . 1.364(3) ?
    C13 H13 . 0.9300 ?
    C14 C15 . 1.382(3) ?
    C14 H14 . 0.9300 ?
    C15 H15 . 0.9300 ?
    C16 C17 . 1.379(2) ?
    C16 C21 . 1.380(2) ?
    C16 S1 . 1.7485(17) ?
    C17 C18 . 1.376(3) ?
    C17 H17 . 0.9300 ?
    C18 C19 . 1.365(3) ?
    C18 H18 . 0.9300 ?
    C19 C20 . 1.372(3) ?
    C19 H19 . 0.9300 ?
    C20 C21 . 1.376(3) ?
    C20 H20 . 0.9300 ?
    C21 H21 . 0.9300 ?
    N1 S1 . 1.6709(13) ?
    O1 S1 . 1.4257(13) ?
    O2 S1 . 1.4174(13) ?
loop_
    _geom_angle_atom_site_label_1
    _geom_angle_atom_site_label_2
    _geom_angle_atom_site_label_3
    _geom_angle_site_symmetry_1
    _geom_angle_site_symmetry_3
    _geom_angle
    _geom_angle_publ_flag
    C4 C5 C6 . . 119.11(18) ?
    C4 C5 H5 . . 120.4 ?
    C6 C5 H5 . . 120.4 ?
    C5 C4 C3 . . 120.89(19) ?
    C5 C4 H4 . . 119.6 ?
    C3 C4 H4 . . 119.6 ?
    C4 C3 C2 . . 121.80(19) ?
    C4 C3 H3 . . 119.1 ?
    C2 C3 H3 . . 119.1 ?
    C3 C2 C1 . . 117.52(16) ?
    C3 C2 H2 . . 121.2 ?
    C1 C2 H2 . . 121.2 ?
    C2 C1 C6 . . 121.86(16) ?
    C2 C1 N1 . . 130.61(14) ?
    C6 C1 N1 . . 107.51(14) ?
    C1 C6 C5 . . 118.82(18) ?
    C1 C6 C7 . . 107.75(15) ?
    C5 C6 C7 . . 133.42(17) ?
    C8 C7 C6 . . 108.09(15) ?
    C8 C7 C22 . . 127.3(2) ?
    C6 C7 C22 . . 124.5(2) ?
    C7 C8 N1 . . 109.56(16) ?
    C7 C8 C9 . . 125.49(17) ?
    N1 C8 C9 . . 124.53(15) ?
    C7 C22 H22A . . 109.5 ?
    C7 C22 H22B . . 109.5 ?
    H22A C22 H22B . . 109.5 ?
    C7 C22 H22C . . 109.5 ?
    H22A C22 H22C . . 109.5 ?
    H22B C22 H22C . . 109.5 ?
    O3 C9 C10 . . 120.85(19) ?
    O3 C9 C8 . . 117.45(19) ?
    C10 C9 C8 . . 121.25(16) ?
    C11 C10 C15 . . 118.80(18) ?
    C11 C10 C9 . . 118.25(17) ?
    C15 C10 C9 . . 122.92(16) ?
    C12 C11 C10 . . 120.25(19) ?
    C12 C11 H11 . . 119.9 ?
    C10 C11 H11 . . 119.9 ?
    C13 C12 C11 . . 120.15(19) ?
    C13 C12 H12 . . 119.9 ?
    C11 C12 H12 . . 119.9 ?
    C14 C13 C12 . . 120.4(2) ?
    C14 C13 H13 . . 119.8 ?
    C12 C13 H13 . . 119.8 ?
    C13 C14 C15 . . 120.1(2) ?
    C13 C14 H14 . . 120.0 ?
    C15 C14 H14 . . 120.0 ?
    C14 C15 C10 . . 120.25(18) ?
    C14 C15 H15 . . 119.9 ?
    C10 C15 H15 . . 119.9 ?
    C17 C16 C21 . . 121.05(17) ?
    C17 C16 S1 . . 120.01(13) ?
    C21 C16 S1 . . 118.94(13) ?
    C18 C17 C16 . . 118.66(17) ?
    C18 C17 H17 . . 120.7 ?
    C16 C17 H17 . . 120.7 ?
    C19 C18 C17 . . 120.76(19) ?
    C19 C18 H18 . . 119.6 ?
    C17 C18 H18 . . 119.6 ?
    C18 C19 C20 . . 120.3(2) ?
    C18 C19 H19 . . 119.8 ?
    C20 C19 H19 . . 119.8 ?
    C19 C20 C21 . . 120.12(19) ?
    C19 C20 H20 . . 119.9 ?
    C21 C20 H20 . . 119.9 ?
    C20 C21 C16 . . 119.10(18) ?
    C20 C21 H21 . . 120.5 ?
    C16 C21 H21 . . 120.5 ?
    C1 N1 C8 . . 107.01(12) ?
    C1 N1 S1 . . 120.76(11) ?
    C8 N1 S1 . . 120.73(12) ?
    O2 S1 O1 . . 120.52(9) ?
    O2 S1 N1 . . 104.85(8) ?
    O1 S1 N1 . . 106.22(7) ?
    O2 S1 C16 . . 109.05(8) ?
    O1 S1 C16 . . 109.29(8) ?
    N1 S1 C16 . . 105.88(7) ?
loop_
    _geom_torsion_atom_site_label_1
    _geom_torsion_atom_site_label_2
    _geom_torsion_atom_site_label_3
    _geom_torsion_atom_site_label_4
    _geom_torsion_site_symmetry_1
    _geom_torsion_site_symmetry_2
    _geom_torsion_site_symmetry_3
    _geom_torsion_site_symmetry_4
    _geom_torsion
    _geom_torsion_publ_flag
    C6 C5 C4 C3 . . . . -0.1(3) ?
    C5 C4 C3 C2 . . . . 0.2(3) ?
    C4 C3 C2 C1 . . . . -0.6(3) ?
    C3 C2 C1 C6 . . . . 1.0(3) ?
    C3 C2 C1 N1 . . . . -176.99(16) ?
    C2 C1 C6 C5 . . . . -1.0(3) ?
    N1 C1 C6 C5 . . . . 177.45(16) ?
    C2 C1 C6 C7 . . . . 179.79(16) ?
    N1 C1 C6 C7 . . . . -1.78(19) ?
    C4 C5 C6 C1 . . . . 0.5(3) ?
    C4 C5 C6 C7 . . . . 179.5(2) ?
    C1 C6 C7 C8 . . . . 0.1(2) ?
    C5 C6 C7 C8 . . . . -179.0(2) ?
    C1 C6 C7 C22 . . . . 176.8(2) ?
    C5 C6 C7 C22 . . . . -2.2(4) ?
    C6 C7 C8 N1 . . . . 1.6(2) ?
    C22 C7 C8 N1 . . . . -175.0(2) ?
    C6 C7 C8 C9 . . . . 174.50(17) ?
    C22 C7 C8 C9 . . . . -2.1(3) ?
    C7 C8 C9 O3 . . . . 62.9(3) ?
    N1 C8 C9 O3 . . . . -125.3(2) ?
    C7 C8 C9 C10 . . . . -109.4(2) ?
    N1 C8 C9 C10 . . . . 62.4(3) ?
    O3 C9 C10 C11 . . . . -9.9(3) ?
    C8 C9 C10 C11 . . . . 162.15(18) ?
    O3 C9 C10 C15 . . . . 171.9(2) ?
    C8 C9 C10 C15 . . . . -16.0(3) ?
    C15 C10 C11 C12 . . . . 0.0(3) ?
    C9 C10 C11 C12 . . . . -178.23(18) ?
    C10 C11 C12 C13 . . . . -1.2(3) ?
    C11 C12 C13 C14 . . . . 1.0(3) ?
    C12 C13 C14 C15 . . . . 0.4(3) ?
    C13 C14 C15 C10 . . . . -1.5(3) ?
    C11 C10 C15 C14 . . . . 1.3(3) ?
    C9 C10 C15 C14 . . . . 179.47(18) ?
    C21 C16 C17 C18 . . . . 0.1(3) ?
    S1 C16 C17 C18 . . . . -179.28(14) ?
    C16 C17 C18 C19 . . . . 0.2(3) ?
    C17 C18 C19 C20 . . . . -0.2(3) ?
    C18 C19 C20 C21 . . . . -0.1(3) ?
    C19 C20 C21 C16 . . . . 0.3(3) ?
    C17 C16 C21 C20 . . . . -0.4(3) ?
    S1 C16 C21 C20 . . . . 179.02(14) ?
    C2 C1 N1 C8 . . . . -179.02(17) ?
    C6 C1 N1 C8 . . . . 2.74(17) ?
    C2 C1 N1 S1 . . . . -35.5(2) ?
    C6 C1 N1 S1 . . . . 146.23(12) ?
    C7 C8 N1 C1 . . . . -2.74(19) ?
    C9 C8 N1 C1 . . . . -175.68(16) ?
    C7 C8 N1 S1 . . . . -146.25(14) ?
    C9 C8 N1 S1 . . . . 40.8(2) ?
    C1 N1 S1 O2 . . . . -178.64(12) ?
    C8 N1 S1 O2 . . . . -40.07(15) ?
    C1 N1 S1 O1 . . . . 52.73(14) ?
    C8 N1 S1 O1 . . . . -168.70(12) ?
    C1 N1 S1 C16 . . . . -63.40(13) ?
    C8 N1 S1 C16 . . . . 75.17(13) ?
    C17 C16 S1 O2 . . . . 33.31(15) ?
    C21 C16 S1 O2 . . . . -146.06(14) ?
    C17 C16 S1 O1 . . . . 166.94(13) ?
    C21 C16 S1 O1 . . . . -12.44(15) ?
    C17 C16 S1 N1 . . . . -79.03(14) ?
    C21 C16 S1 N1 . . . . 101.60(14) ?
loop_
    _geom_hbond_atom_site_label_D
    _geom_hbond_atom_site_label_H
    _geom_hbond_atom_site_label_A
    _geom_hbond_site_symmetry_A
    _geom_hbond_distance_DH
    _geom_hbond_distance_HA
    _geom_hbond_distance_DA
    _geom_hbond_angle_DHA
    C2 H2 O1 1 0.93 2.45 3.025(2) 120
    C15 H15 N1 1 0.93 2.61 3.254(2) 127
    C21 H21 O1 1 0.93 2.53 2.904(2) 104
    C21 H21 O2 4_545 0.93 2.29 3.127(2) 148.8
