# Supplementary material for: Phen­yl(3-methyl-1-phenyl­sulfonyl-1H-indol-2-yl)methanone
Source: Acta Crystallogr Sect E Struct Rep Online. 2011 Apr 29;67(Pt 5):o1242. doi: 10.1107/S1600536811014826 (PMC3089169; doi:10.1107/S1600536811014826)
Supplement: Supplementary file 2 [file e-67-o1242-Isup2.hkl]

#
# h,k,l, Fc-squared, Fo-squared, sigma(Fo-squared) and status flag
#
data_I
_shelx_title ' DHY3 in C2/c'
_shelx_refln_list_code          4
_shelx_F_calc_maximum      408.60
_exptl_crystal_F_000      1568.00
_reflns_d_resolution_high  0.7017
 
loop_
 _symmetry_equiv_pos_as_xyz
 'x, y, z'
 '-x, y, -z+1/2'
 'x+1/2, y+1/2, z'
 '-x+1/2, y+1/2, -z+1/2'
 '-x, -y, -z'
 'x, -y, z-1/2'
 '-x+1/2, -y+1/2, -z'
 'x+1/2, -y+1/2, z-1/2'
 
_cell_length_a    22.8120
_cell_length_b    10.5199
_cell_length_c    16.1346
_cell_angle_alpha  90.000
_cell_angle_beta  103.926
_cell_angle_gamma  90.000
 
_shelx_F_squared_multiplier     1.000
 
loop_
 _refln_index_h
 _refln_index_k
 _refln_index_l
 _refln_F_squared_calc
 _refln_F_squared_meas
 _refln_F_squared_sigma
 _refln_observed_status
   4   0   0     4702.47     4352.83     42.19 o
   6   0   0    34875.91    35474.93    433.58 o
   8   0   0      406.61      449.93      7.34 o
  10   0   0      501.78      428.88      8.08 o
  12   0   0     8125.57     9102.67    104.90 o
  14   0   0     1215.51     1039.00     20.46 o
  16   0   0       10.57        2.28      5.17 o
  18   0   0     2706.64     2613.33     42.79 o
  20   0   0      116.51      128.86     11.80 o
  22   0   0      877.57      885.71     27.85 o
  24   0   0     1236.70     1428.63     46.51 o
  26   0   0      576.08      710.97     51.32 o
  28   0   0       23.05       17.45     21.04 o
  30   0   0        1.65       47.34     24.76 o
   1   1   0    11263.19     7910.68    389.61 o
   3   1   0    13705.13    13709.00    139.76 o
   5   1   0    94867.03    88471.92    866.51 o
   7   1   0     2924.18     2861.86     24.69 o
   9   1   0     2549.86     2416.44     21.94 o
  11   1   0    11831.23    13227.01    111.59 o
  13   1   0     1086.01     1106.34     14.77 o
  15   1   0      268.38      252.96     10.46 o
  17   1   0     1149.93     1036.59     17.35 o
  19   1   0      239.51      224.31      9.01 o
  21   1   0      100.69       77.68      9.81 o
  23   1   0        9.44        4.52      7.06 o
  25   1   0       26.42       44.01     12.61 o
  27   1   0      157.15      186.89     37.52 o
  29   1   0      150.62      193.14     31.49 o
  31   1   0       51.97       33.52     18.88 o
   0   2   0       10.96       14.66      2.31 o
   2   2   0     5521.58     5685.87     51.84 o
   4   2   0    31845.17    31306.01    345.15 o
   6   2   0    29834.66    30829.54    291.48 o
   8   2   0     7450.58     7778.84     71.13 o
  10   2   0     3760.82     4498.89     38.49 o
  12   2   0      597.12      557.79      8.73 o
  14   2   0      155.96      124.34      4.94 o
  16   2   0       73.95       79.57      4.91 o
  18   2   0      198.77      157.17      8.15 o
  20   2   0      270.36      280.91     10.45 o
  22   2   0      104.69      108.59      9.09 o
  24   2   0       95.84      101.89     11.32 o
  26   2   0        2.38      -10.29     10.29 o
  28   2   0       30.63       41.91     15.99 o
  30   2   0        4.98       39.29     18.37 o
   1   3   0        8.04       14.25      1.59 o
   3   3   0     2831.77     2902.26     29.96 o
   5   3   0    19730.30    20265.01    226.15 o
   7   3   0      438.15      394.91      9.86 o
   9   3   0       94.19       80.35      3.71 o
  11   3   0     6355.69     6747.90     63.92 o
  13   3   0      411.88      400.91      7.28 o
  15   3   0        3.87        0.40      3.23 o
  17   3   0     2522.36     2625.57     30.50 o
  19   3   0      112.11      103.02      7.39 o
  21   3   0      415.63      464.26     14.49 o
  23   3   0        6.71       10.15      7.55 o
  25   3   0       30.21       54.45      9.78 o
  27   3   0        3.63      -11.99     11.99 o
  29   3   0        0.66        1.25     15.46 o
   0   4   0      883.94     1013.81     16.94 o
   2   4   0     2086.63     2482.95     25.91 o
   4   4   0      138.31      145.18      6.03 o
   6   4   0     3910.04     4280.35     53.80 o
   8   4   0     7952.26     7942.73     94.88 o
  10   4   0     7488.05     7445.68     70.10 o
  12   4   0     4416.85     4313.30     54.87 o
  14   4   0     2117.14     2053.67     21.90 o
  16   4   0     1313.31     1293.70     21.96 o
  18   4   0        1.38        9.41      5.33 o
  20   4   0      160.96      149.52      8.89 o
  22   4   0      604.07      669.50     19.84 o
  24   4   0       75.07       63.91      9.21 o
  26   4   0       71.88       71.77     16.12 o
  28   4   0        0.00        3.09     14.08 o
  30   4   0       11.42        1.46     15.09 o
   1   5   0     8668.43     9617.69     93.03 o
   3   5   0      509.09      500.00      8.02 o
   5   5   0      668.73      868.28     12.61 o
   7   5   0     6789.29     7029.16     70.70 o
   9   5   0     2324.72     2449.36     36.54 o
  11   5   0      190.90      170.43     11.32 o
  13   5   0      674.59      621.38     12.19 o
  15   5   0     3675.59     3614.78     45.08 o
  17   5   0     2718.36     2437.04     34.39 o
  19   5   0     1072.34      995.93     19.28 o
  21   5   0      209.21      199.34      9.55 o
  23   5   0      118.33       97.29      8.28 o
  25   5   0        9.93       34.62      9.50 o
  27   5   0      340.42      411.92     26.72 o
  29   5   0       57.26       28.00     23.67 o
   0   6   0     1273.29     1477.48     24.51 o
   2   6   0      276.16      239.10      7.11 o
   4   6   0      296.51      331.71      7.50 o
   6   6   0      693.46      636.78     12.05 o
   8   6   0      505.49      441.22     11.06 o
  10   6   0     2083.64     2094.36     41.99 o
  12   6   0     9169.39     9050.71    135.69 o
  14   6   0     1940.78     1854.09     26.35 o
  16   6   0        0.45       -5.26      7.14 o
  18   6   0      121.81      121.11      6.30 o
  20   6   0       20.35       16.42      5.88 o
  22   6   0      187.62      170.06      9.23 o
  24   6   0      372.09      345.18     16.94 o
  26   6   0       16.17       17.34      9.63 o
  28   6   0        7.93        5.48     12.88 o
   1   7   0      111.90       95.01      5.15 o
   3   7   0        5.64       -3.57      3.57 o
   5   7   0      594.05      639.76     13.60 o
   7   7   0        2.51       -6.25      6.25 o
   9   7   0      483.20      439.49     17.06 o
  11   7   0      123.89      118.98      5.95 o
  13   7   0      213.26      190.93     16.25 o
  15   7   0        0.78        6.74     13.83 o
  17   7   0        1.83       -6.44      6.44 o
  19   7   0       99.61       93.80     11.83 o
  21   7   0       47.06       63.92      7.90 o
  23   7   0       78.59       63.36      8.48 o
  25   7   0       56.11       55.82     13.65 o
  27   7   0       43.39       50.91     15.72 o
   0   8   0        3.46       -2.95      5.55 o
   2   8   0     2980.88     2913.67     34.39 o
   4   8   0     2875.21     2950.31     34.79 o
   6   8   0      784.92      791.07     15.73 o
   8   8   0       51.93       29.57      6.97 o
  10   8   0     1372.91     1212.65     30.75 o
  12   8   0       16.29        1.05      9.12 o
  14   8   0      233.56      199.26     25.85 o
  16   8   0       32.90        0.44     14.56 o
  18   8   0      147.49      150.89     21.61 o
  20   8   0      167.35      188.34     12.55 o
  22   8   0      152.46      103.30     25.16 o
  24   8   0      163.11      164.65     15.12 o
  26   8   0        7.61       18.71     10.74 o
   1   9   0       47.00       42.34      6.42 o
   3   9   0      403.52      415.96     11.27 o
   5   9   0     2373.59     2372.32     38.75 o
   7   9   0     3305.64     3147.47     40.62 o
   9   9   0      925.73      971.94     26.16 o
  11   9   0       25.47       13.44      4.92 o
  13   9   0        0.58        7.40      6.82 o
  15   9   0       72.64       95.63     19.03 o
  17   9   0      210.17      186.85     23.40 o
  19   9   0      156.68      181.47     24.03 o
  21   9   0       69.53       95.96     12.70 o
  23   9   0        3.74      -12.81     13.90 o
  25   9   0       34.73       25.40     30.02 o
   0  10   0     1176.75     1307.02     33.61 o
   2  10   0     1345.48     1445.38     25.08 o
   4  10   0      486.76      494.38     20.82 o
   6  10   0        0.43       10.83      5.65 o
   8  10   0       34.24       31.59      6.09 o
  10  10   0      164.83      170.53      8.25 o
  12  10   0      110.58       81.54      6.43 o
  14  10   0        6.30       -4.90      4.90 o
  16  10   0       29.41       26.17      6.53 o
  18  10   0       11.12        6.08     16.62 o
  20  10   0        8.50       24.89     24.63 o
  22  10   0       45.26       72.77      9.31 o
   1  11   0        2.85        4.36      6.82 o
   3  11   0       40.05       41.54      8.08 o
   5  11   0      296.63      303.21     13.39 o
   7  11   0       80.73       93.96      8.79 o
   9  11   0        0.01       -3.06      5.98 o
  11  11   0       42.03       34.72      7.58 o
  13  11   0       37.93       25.08      5.97 o
  15  11   0        1.90       -3.38      5.82 o
  17  11   0        0.10        6.35     17.64 o
  19  11   0        0.91       -2.51      9.30 o
  21  11   0       31.14       16.70     20.64 o
   0  12   0        6.73       -1.78     17.25 o
   2  12   0        3.78        0.53      8.42 o
   4  12   0       16.87       26.23      9.25 o
   6  12   0       60.34       53.42      8.83 o
   8  12   0       90.98       81.73     11.89 o
  10  12   0       17.83       18.93     10.50 o
  12  12   0        0.42       -6.14      6.16 o
  14  12   0        2.74       23.72      8.65 o
  16  12   0        3.57       -1.58     17.90 o
  18  12   0       22.31       32.53     10.84 o
   1  13   0       17.50       -6.07      9.48 o
   3  13   0       50.01       47.35     11.23 o
   5  13   0       79.58       66.17     13.64 o
   7  13   0       35.67       26.75     12.99 o
   9  13   0        9.86        5.89     10.26 o
  11  13   0       48.44       39.28      9.18 o
  13  13   0       13.56       17.76     16.81 o
  15  13   0       21.17        1.75     24.18 o
   0  14   0        6.14       -6.11     15.65 o
   2  14   0       62.26       48.11     12.96 o
   4  14   0       15.18       11.94     13.58 o
   6  14   0       50.49       47.02     14.08 o
   8  14   0       33.02       36.64     15.57 o
  10  14   0       58.20       40.01     14.89 o
 -31   1   1      179.21      206.86     25.05 o
 -29   1   1      135.67      167.34     21.36 o
 -27   1   1      121.39      103.39     12.83 o
 -25   1   1      116.55       95.11     11.75 o
 -23   1   1      224.42      215.07     11.79 o
 -21   1   1        8.67       -5.84      5.84 o
 -19   1   1     1271.37     1189.13     19.65 o
 -17   1   1     2790.15     2742.20     30.64 o
 -15   1   1      132.47      167.22      6.48 o
 -13   1   1      433.43      407.71      7.74 o
 -11   1   1     2105.53     2450.42     22.78 o
  -9   1   1     3812.76     4020.36     34.17 o
  -7   1   1     1363.58     1338.94     12.03 o
  -5   1   1    23923.68    24958.81    218.84 o
  -3   1   1    39017.88    38929.92    404.36 o
  -1   1   1     1451.82     1223.67     25.49 o
   1   1   1     5812.45     6202.36    123.06 o
   3   1   1      788.93      849.85      8.51 o
   5   1   1    21908.77    22788.38    178.94 o
   7   1   1   101080.89    96942.29   1283.09 o
   9   1   1       10.26        4.15      1.81 o
  11   1   1     4994.94     5475.97     49.10 o
  13   1   1      614.74      577.87     10.15 o
  15   1   1     1380.02     1349.24     19.43 o
  17   1   1     1616.07     1587.20     22.96 o
  19   1   1       38.28       25.49      6.21 o
  21   1   1       35.70       35.07     10.59 o
  23   1   1      129.86      116.44     17.28 o
  25   1   1      195.78      193.37     23.80 o
  27   1   1       29.69       20.35     17.19 o
  29   1   1       98.68      112.18     21.10 o
  31   1   1       17.76       -0.16     16.42 o
 -30   2   1        9.54        2.05     15.77 o
 -28   2   1       68.74       85.27     13.71 o
 -26   2   1      498.46      550.89     31.77 o
 -24   2   1      552.22      561.86     17.60 o
 -22   2   1      153.74      171.62     10.28 o
 -20   2   1      354.61      314.09     11.41 o
 -18   2   1       39.64       28.80      5.72 o
 -16   2   1      666.79      623.32     10.73 o
 -14   2   1     1576.70     1539.71     20.05 o
 -12   2   1     2905.81     2800.54     27.25 o
 -10   2   1     5130.86     5405.97     45.48 o
  -8   2   1      726.84      750.75      9.93 o
  -6   2   1     2292.30     2494.91     32.21 o
  -4   2   1     5314.83     5561.49     64.75 o
  -2   2   1      150.77      179.71      3.36 o
   0   2   1    46376.77    41922.90    329.65 o
   2   2   1    73879.95    65396.54    993.01 o
   4   2   1      300.63      272.25      5.12 o
   6   2   1       36.22       11.75      5.17 o
   8   2   1      365.80      360.95      5.56 o
  10   2   1     5672.92     5569.17     47.04 o
  12   2   1     9707.57     9903.52     98.60 o
  14   2   1      368.63      363.63      7.87 o
  16   2   1       23.38       13.42      4.03 o
  18   2   1     1173.21     1095.81     19.90 o
  20   2   1      103.88      104.51      8.36 o
  22   2   1      172.81      172.70     11.85 o
  24   2   1      662.65      729.41     34.25 o
  26   2   1       87.12       72.33     16.79 o
  28   2   1       91.37       94.54     19.05 o
  30   2   1       63.96       65.10     19.08 o
 -31   3   1       94.57      122.03     21.07 o
 -29   3   1       57.50       72.39     18.36 o
 -27   3   1       41.24       40.42     11.49 o
 -25   3   1       55.21       58.25     11.70 o
 -23   3   1       24.82       37.71      7.35 o
 -21   3   1        8.86       -4.82      5.27 o
 -19   3   1      717.02      681.49     15.05 o
 -17   3   1     3356.09     3283.65     35.95 o
 -15   3   1      748.54      704.49     10.90 o
 -13   3   1      723.92      778.28     10.38 o
 -11   3   1      137.10      190.93      8.47 o
  -9   3   1      832.22      768.09     12.46 o
  -7   3   1     1566.83     1502.21     20.65 o
  -5   3   1     5723.44     5605.16     66.70 o
  -3   3   1      915.83      958.49     11.04 o
  -1   3   1     3472.79     3598.02     31.75 o
   1   3   1     3834.03     3729.03     34.83 o
   3   3   1        1.47       17.51      2.71 o
   5   3   1     4920.96     4686.37     47.25 o
   7   3   1      438.18      341.20      6.64 o
   9   3   1      280.01      305.02      7.36 o
  11   3   1     5972.96     6258.60     55.65 o
  13   3   1      248.78      264.92      6.66 o
  15   3   1      417.99      444.06      9.40 o
  17   3   1     2980.11     2961.91     35.89 o
  19   3   1        4.46        8.56      5.60 o
  21   3   1       77.32       77.96      8.02 o
  23   3   1        5.45       -3.73      8.80 o
  25   3   1       19.98        2.18     22.45 o
  27   3   1       71.76       79.85     16.90 o
  29   3   1      429.98      444.65     30.26 o
 -30   4   1        6.98        4.95     14.33 o
 -28   4   1      182.92      154.80     15.17 o
 -26   4   1       30.29       36.37      9.93 o
 -24   4   1        0.21       -6.57      6.68 o
 -22   4   1      263.60      279.99     12.43 o
 -20   4   1     1614.19     1564.45     24.96 o
 -18   4   1      109.63       99.33      6.50 o
 -16   4   1     2347.35     2173.08     27.71 o
 -14   4   1       20.30       31.20      4.27 o
 -12   4   1      834.00      825.01     17.82 o
 -10   4   1       17.98       -3.92      3.92 o
  -8   4   1     1499.52     1736.55     26.80 o
  -6   4   1       75.04      116.53     10.73 o
  -4   4   1     7625.28     7983.28     72.77 o
  -2   4   1      852.83     1076.67     11.64 o
   0   4   1     4699.33     5351.62     44.13 o
   2   4   1      388.73      402.02      6.29 o
   4   4   1       53.60       58.87      6.04 o
   6   4   1        0.17       -2.09      2.09 o
   8   4   1     4622.01     5173.10     53.25 o
  10   4   1      243.47      303.49      7.48 o
  12   4   1        0.61       -5.84      5.84 o
  14   4   1      706.65      682.40     11.07 o
  16   4   1     1733.07     1690.29     23.23 o
  18   4   1     1515.84     1516.37     25.85 o
  20   4   1        3.29       -1.08      5.66 o
  22   4   1       34.08       37.65      8.75 o
  24   4   1      271.81      231.14     28.22 o
  26   4   1       58.08       52.37     14.94 o
  28   4   1       20.84        2.16     14.50 o
  30   4   1       31.03       46.54     24.57 o
 -29   5   1        0.01       -5.67     14.82 o
 -27   5   1       78.48       68.65     12.10 o
 -25   5   1       15.32       16.16      7.51 o
 -23   5   1       85.97       80.52      7.90 o
 -21   5   1      243.12      236.08     10.25 o
 -19   5   1        9.42       21.03      5.34 o
 -17   5   1     1161.90     1096.29     17.43 o
 -15   5   1      504.21      459.44     11.06 o
 -13   5   1      229.28      235.07     11.10 o
 -11   5   1      568.16      661.64     14.93 o
  -9   5   1     1022.45     1101.26     21.99 o
  -7   5   1     1196.61     1296.27     16.83 o
  -5   5   1     3963.80     4848.39     49.90 o
  -3   5   1      124.82      118.29      4.43 o
  -1   5   1     3648.33     3903.76     40.55 o
   1   5   1      287.75      279.65      7.23 o
   3   5   1       31.53       33.71      2.84 o
   5   5   1      719.23      863.94     14.80 o
   7   5   1      789.01     1018.99     13.36 o
   9   5   1      474.83      457.15      9.22 o
  11   5   1      302.67      352.23      8.39 o
  13   5   1      231.65      241.97      8.40 o
  15   5   1        9.29       -3.87      5.70 o
  17   5   1        5.51       -4.81      4.81 o
  19   5   1      181.61      154.67      8.44 o
  21   5   1       19.13       34.60      7.90 o
  23   5   1       12.85       15.69     10.63 o
  25   5   1       24.02       20.55     10.01 o
  27   5   1       40.93       23.72     33.80 o
  29   5   1       48.89       57.84     36.43 o
 -28   6   1       42.44       30.25     23.93 o
 -26   6   1       24.76       12.08     13.48 o
 -24   6   1       78.31       80.40      8.49 o
 -22   6   1      254.93      270.61     10.83 o
 -20   6   1      520.70      445.11     11.66 o
 -18   6   1        1.97       17.82      7.55 o
 -16   6   1      948.02      911.85     44.64 o
 -14   6   1       97.22       93.69      9.69 o
 -12   6   1     1348.47     1273.86     27.45 o
 -10   6   1     6180.97     6138.22     78.84 o
  -8   6   1      100.16      105.50      4.87 o
  -6   6   1       22.44       13.08      3.63 o
  -4   6   1      511.65      403.62      8.34 o
  -2   6   1     2534.68     2951.93     30.21 o
   0   6   1       13.07       11.65      2.92 o
   2   6   1      998.86     1199.22     13.94 o
   4   6   1      750.53      812.69     12.77 o
   6   6   1       20.41       15.15      3.75 o
   8   6   1     3154.01     3387.46     41.03 o
  10   6   1      522.69      524.97     12.41 o
  12   6   1      159.14      144.41      9.44 o
  14   6   1     1015.49      956.58     34.61 o
  16   6   1      511.08      482.48     11.82 o
  18   6   1       49.07       44.45      5.96 o
  20   6   1       60.59       69.28      8.07 o
  22   6   1      427.79      424.44     16.37 o
  24   6   1      155.22      137.22     12.58 o
  26   6   1        9.97       12.84     11.55 o
  28   6   1       27.45       35.75     14.11 o
 -27   7   1      125.70      153.04     41.12 o
 -25   7   1       59.81       41.97     15.91 o
 -23   7   1       10.85       16.44      6.93 o
 -21   7   1      292.57      341.70     10.33 o
 -19   7   1      141.14      126.04     30.08 o
 -17   7   1     1736.03     1688.50     55.21 o
 -15   7   1      887.07      852.01     36.94 o
 -13   7   1       23.32       27.04     11.43 o
 -11   7   1      226.62      211.59     13.04 o
  -9   7   1     1572.39     1648.92     24.03 o
  -7   7   1     4247.11     4261.55     50.61 o
  -5   7   1     5026.52     4908.19     52.04 o
  -3   7   1      424.24      365.84      9.00 o
  -1   7   1      166.86      134.26     11.49 o
   1   7   1     1518.67     1395.92     18.97 o
   3   7   1     2668.68     2882.51     30.86 o
   5   7   1     1393.83     1439.52     18.04 o
   7   7   1     1100.48     1082.07     16.03 o
   9   7   1      683.04      746.03     15.13 o
  11   7   1        9.88        8.69      6.61 o
  13   7   1      317.23      286.45     17.46 o
  15   7   1      402.87      385.80     15.48 o
  17   7   1     1252.48     1154.13     37.80 o
  19   7   1      966.47      985.81     25.27 o
  21   7   1      260.62      285.40     18.39 o
  23   7   1       95.69       97.72      9.95 o
  25   7   1       60.11       81.74     16.55 o
  27   7   1       22.04       14.75     28.22 o
 -26   8   1       44.45       69.35     28.03 o
 -24   8   1       33.11       44.17     10.65 o
 -22   8   1      159.79      137.02      8.54 o
 -20   8   1       44.66       58.64     21.74 o
 -18   8   1      171.26      159.82     22.20 o
 -16   8   1       30.99       34.03     16.81 o
 -14   8   1      416.84      422.15     31.24 o
 -12   8   1     1102.29     1010.21     23.13 o
 -10   8   1      643.91      605.11     21.06 o
  -8   8   1      179.20      131.80      9.79 o
  -6   8   1        0.37       -4.53      4.53 o
  -4   8   1        6.30       -5.03      5.03 o
  -2   8   1      367.75      375.54      9.38 o
   0   8   1     2349.57     2462.28     27.87 o
   2   8   1      416.40      414.75     10.52 o
   4   8   1      267.92      309.01      9.17 o
   6   8   1      355.93      347.68      9.51 o
   8   8   1     1062.61     1045.93     18.76 o
  10   8   1      470.50      481.30     17.04 o
  12   8   1     1649.43     1650.99     51.91 o
  14   8   1      516.19      478.43     28.01 o
  16   8   1       85.56       88.66     20.41 o
  18   8   1       33.68       29.38      5.51 o
  20   8   1       48.24       64.12     16.96 o
  22   8   1       67.47       82.59     12.07 o
  24   8   1       20.79       38.29     27.53 o
  26   8   1       26.42       47.78     12.06 o
 -25   9   1       19.69       35.80      9.34 o
 -23   9   1        4.46       -1.57      7.09 o
 -21   9   1        4.78       -1.75     16.87 o
 -19   9   1       25.08       21.47     38.55 o
 -17   9   1       41.70       27.39     17.20 o
 -15   9   1      119.20      117.18     19.69 o
 -13   9   1        2.93        2.42      6.72 o
 -11   9   1       10.89       -2.19      6.87 o
  -9   9   1       82.98       46.05      7.28 o
  -7   9   1       21.95      -11.40     11.40 o
  -5   9   1      351.21      368.48     22.62 o
  -3   9   1      115.29       88.83      6.56 o
  -1   9   1        3.82       -5.01      5.76 o
   1   9   1     1713.78     1493.20     24.21 o
   3   9   1       15.55        5.88      5.24 o
   5   9   1      281.97      269.49      9.87 o
   7   9   1       56.14       60.23      6.62 o
   9   9   1       38.69       24.10      6.50 o
  11   9   1       30.52       24.81      5.92 o
  13   9   1        0.00        0.46     12.65 o
  15   9   1       37.37       33.73      5.84 o
  17   9   1       49.34       52.93      7.77 o
  19   9   1        5.13        3.72      6.93 o
  21   9   1        2.34       13.73      8.44 o
  23   9   1      124.36      104.43     23.98 o
 -22  10   1       87.84      118.31     25.66 o
 -20  10   1        0.35       17.49     19.18 o
 -18  10   1        1.01       -5.73     15.25 o
 -16  10   1       14.69        1.13     15.58 o
 -14  10   1       88.13       91.94     26.80 o
 -12  10   1      167.47      161.92      9.17 o
 -10  10   1        6.67        3.27      4.77 o
  -8  10   1        0.74        1.18      4.89 o
  -6  10   1       35.36       39.37      6.49 o
  -4  10   1       77.31       55.73      7.71 o
  -2  10   1      838.77      779.55     17.65 o
   0  10   1     1150.47     1046.41     20.94 o
   2  10   1        6.59       -5.95      5.95 o
   4  10   1       52.42       50.62      7.39 o
   6  10   1        3.01       -2.70      5.29 o
   8  10   1      100.43      107.63      7.33 o
  10  10   1       59.25       69.00      7.36 o
  12  10   1       37.85       30.27      6.53 o
  14  10   1        0.42       -3.26      5.39 o
  16  10   1        0.66       -3.76      6.54 o
  18  10   1       22.60       25.81      7.57 o
  20  10   1      156.86      141.92     12.17 o
  22  10   1       81.62       89.77     10.95 o
 -21  11   1       60.68       95.49     25.52 o
 -19  11   1       63.73       69.34     23.21 o
 -17  11   1        7.88       12.32      6.98 o
 -15  11   1        1.78       -3.66      5.37 o
 -13  11   1       42.92       26.66      5.85 o
 -11  11   1        9.76        6.50      5.89 o
  -9  11   1      148.48      161.29     14.00 o
  -7  11   1      140.23      144.66      9.65 o
  -5  11   1      330.51      275.15     14.42 o
  -3  11   1       45.18       41.33      7.93 o
  -1  11   1       32.78       34.79      7.82 o
   1  11   1       28.56       21.36      7.55 o
   3  11   1      429.66      443.69     15.65 o
   5  11   1      476.78      475.77     18.83 o
   7  11   1      237.18      271.51     11.97 o
   9  11   1       73.72       86.63      8.55 o
  11  11   1       23.21       23.98      6.47 o
  13  11   1       44.03       48.43      7.24 o
  15  11   1       60.40       61.88     11.06 o
  17  11   1       40.56       55.53     10.35 o
  19  11   1       19.06       21.88     26.63 o
 -18  12   1        5.19        3.91      7.39 o
 -16  12   1        0.10        1.38      7.52 o
 -14  12   1       66.39       96.61     10.22 o
 -12  12   1       11.76       13.83      6.55 o
 -10  12   1      191.74      195.47     11.75 o
  -8  12   1       14.17       -6.58     10.72 o
  -6  12   1       56.08       64.71      8.93 o
  -4  12   1        8.57       -3.42      8.26 o
  -2  12   1       72.75       87.87     11.31 o
   0  12   1      285.90      285.78     21.61 o
   2  12   1      278.82      270.81     15.96 o
   4  12   1      136.04      139.06     12.63 o
   6  12   1       15.18        3.06      7.54 o
   8  12   1      131.76      167.57     12.05 o
  10  12   1       61.64       80.21      9.15 o
  12  12   1       66.99       93.67      8.83 o
  14  12   1        3.83        8.51      8.38 o
  16  12   1       25.81       23.20     10.15 o
  18  12   1        8.53       23.52     26.30 o
 -15  13   1       82.53       93.95     13.59 o
 -13  13   1        5.95        1.05     18.02 o
 -11  13   1       78.18       80.84     10.03 o
  -9  13   1       49.54       69.77     12.24 o
  -7  13   1       47.60       27.13     11.81 o
  -5  13   1       50.34       47.02     22.12 o
  -3  13   1       12.20       -4.24      9.33 o
  -1  13   1        0.06        1.11      9.40 o
   1  13   1        2.18       -6.54     11.72 o
   3  13   1        2.30       10.50     10.23 o
   5  13   1       28.74       37.18     17.14 o
   7  13   1      112.32      122.18     19.07 o
   9  13   1       30.46       51.38     11.48 o
  11  13   1        0.87       -7.12      7.57 o
  13  13   1       16.14       26.84     13.44 o
  15  13   1        1.36       -6.18      8.98 o
 -10  14   1        1.86       -5.03     12.94 o
  -8  14   1        4.79        7.20     18.99 o
  -6  14   1       17.38        8.94     13.54 o
  -4  14   1       37.06       43.12     14.41 o
  -2  14   1        0.49       -2.35     11.56 o
   0  14   1        8.56        9.73     11.70 o
   2  14   1       11.33        2.53     11.64 o
   4  14   1       11.76        6.71     13.03 o
   6  14   1        6.09      -10.55     12.53 o
   8  14   1       12.42       29.22     15.61 o
  10  14   1        2.52       21.02     14.77 o
 -32   0   2        0.96       11.29     23.61 o
 -30   0   2        0.28       13.53     33.35 o
 -28   0   2       99.33      103.85     18.61 o
 -26   0   2      392.94      476.32     47.98 o
 -24   0   2      373.67      365.46     37.27 o
 -22   0   2      928.02      836.62     26.65 o
 -20   0   2       76.05      107.70     18.19 o
 -18   0   2     2988.06     3006.28     47.20 o
 -16   0   2     2322.91     2294.89     37.08 o
 -14   0   2     5823.59     5991.21     81.04 o
 -12   0   2      178.11      137.72      6.51 o
 -10   0   2      124.14      145.52      4.74 o
  -8   0   2        0.34        8.19      2.06 o
  -6   0   2      371.00      303.20      5.87 o
  -4   0   2     2172.79     2267.76     22.97 o
  -2   0   2   103199.48    77878.34   1000.90 o
   0   0   2     6905.18     7434.40     85.28 o
   2   0   2     6156.43     6538.83    171.04 o
   4   0   2    75428.79    64582.02   1550.40 o
   6   0   2    15495.13    15793.44    175.88 o
   8   0   2     4674.59     4561.04     54.32 o
  10   0   2       43.82       69.96      5.13 o
  12   0   2    10814.64    11370.35    145.72 o
  14   0   2      247.95      263.47     12.45 o
  16   0   2     2709.18     2820.20     72.11 o
  18   0   2     2230.14     2355.70     46.46 o
  20   0   2     1584.59     1539.86     46.35 o
  22   0   2     1370.17     1331.89     63.37 o
  24   0   2      142.45      172.42     28.74 o
  26   0   2        7.23        3.08     19.76 o
  28   0   2        3.45       10.65     21.68 o
  30   0   2        3.87       45.03     23.61 o
 -31   1   2        2.95       -6.56     20.35 o
 -29   1   2        0.36        3.24     13.35 o
 -27   1   2       18.24       33.01     10.33 o
 -25   1   2       94.50      103.98     11.58 o
 -23   1   2      395.20      398.16     14.97 o
 -21   1   2      416.37      354.79     12.46 o
 -19   1   2     1640.27     1571.26     23.35 o
 -17   1   2     1969.09     2077.36     24.64 o
 -15   1   2      618.70      625.40     11.78 o
 -13   1   2     1709.14     1772.76     19.18 o
 -11   1   2       98.52       63.79      3.22 o
  -9   1   2        1.68       -1.66      1.66 o
  -7   1   2      398.41      351.01      4.98 o
  -5   1   2     1848.82     1700.51     15.28 o
  -3   1   2    36218.32    34981.78    276.59 o
  -1   1   2        7.85        7.00      1.90 o
   1   1   2    41374.83    37356.57    293.38 o
   3   1   2     5670.86     6144.34     55.37 o
   5   1   2     3996.37     4231.91     33.46 o
   7   1   2    10257.61    10514.27     80.19 o
   9   1   2     2564.21     2866.54     26.02 o
  11   1   2     1451.04     1451.87     17.38 o
  13   1   2     1525.78     1626.69     19.65 o
  15   1   2      362.67      368.89      9.58 o
  17   1   2      637.06      633.65     16.81 o
  19   1   2       40.09       32.92      6.84 o
  21   1   2        6.21        1.56      8.57 o
  23   1   2       88.98       97.60     17.35 o
  25   1   2      310.47      332.63     25.86 o
  27   1   2      108.19      129.31     29.12 o
  29   1   2       79.67       72.29     18.91 o
 -30   2   2       28.06       30.20     13.47 o
 -28   2   2        5.12        1.55     10.31 o
 -26   2   2       14.30        2.25     10.29 o
 -24   2   2       88.21       78.78      9.67 o
 -22   2   2        5.65       13.45      8.82 o
 -20   2   2      103.64       93.30      6.98 o
 -18   2   2      241.43      253.42      9.13 o
 -16   2   2      392.69      376.77      8.43 o
 -14   2   2      646.34      658.73     10.17 o
 -12   2   2      243.81      253.19      5.40 o
 -10   2   2       13.83       35.48      2.22 o
  -8   2   2     2061.30     2277.52     23.51 o
  -6   2   2     6203.29     6524.19     64.03 o
  -4   2   2     3112.72     2857.26     29.36 o
  -2   2   2       16.36       15.02      1.80 o
   0   2   2      586.23      650.05      6.93 o
   2   2   2     5327.46     5322.80     48.65 o
   4   2   2     8989.65     9009.49     86.41 o
   6   2   2     2373.75     2823.92     27.61 o
   8   2   2    29076.62    30106.59    235.44 o
  10   2   2      422.99      371.76      6.47 o
  12   2   2      113.83      103.19      4.32 o
  14   2   2     3348.02     3327.77     34.81 o
  16   2   2      245.55      227.06      8.96 o
  18   2   2       50.08       60.49      7.66 o
  20   2   2       22.93       16.93      7.32 o
  22   2   2       27.42       34.13     10.05 o
  24   2   2      315.98      283.53     26.36 o
  26   2   2      156.67      123.03     27.20 o
  28   2   2        4.70        8.29     15.10 o
  30   2   2       14.25       36.31     18.60 o
 -31   3   2        8.69        1.31     12.58 o
 -29   3   2      132.26       97.17     14.56 o
 -27   3   2      174.88      157.76     18.77 o
 -25   3   2       44.14       33.80     15.48 o
 -23   3   2        2.62       -0.91      5.90 o
 -21   3   2        0.04       -4.39      5.08 o
 -19   3   2      612.17      628.05     26.03 o
 -17   3   2       35.02       39.66      4.77 o
 -15   3   2     2528.97     2425.13     25.39 o
 -13   3   2       81.17      102.28      4.46 o
 -11   3   2      916.88      846.79     12.00 o
  -9   3   2      122.71      197.09      4.85 o
  -7   3   2      106.63      134.60      6.12 o
  -5   3   2     6845.59     7068.63     69.50 o
  -3   3   2     6359.04     6604.67     51.42 o
  -1   3   2       21.72       29.17      1.78 o
   1   3   2     1898.02     2065.94     20.68 o
   3   3   2    23184.99    23175.06    254.29 o
   5   3   2     1913.62     2033.83     21.18 o
   7   3   2       67.16       71.52      3.88 o
   9   3   2     2886.51     2962.83     29.92 o
  11   3   2      313.26      263.50      6.31 o
  13   3   2      720.72      779.11     12.17 o
  15   3   2     1025.52     1064.86     17.04 o
  17   3   2     1093.91     1089.53     20.23 o
  19   3   2       57.50       63.46     20.18 o
  21   3   2       13.24        5.08      7.31 o
  23   3   2       87.38       98.95     12.75 o
  25   3   2       19.23       13.33     13.78 o
  27   3   2        1.09       19.67     15.09 o
  29   3   2        0.00      -13.27     14.98 o
 -30   4   2        0.13        0.11     11.32 o
 -28   4   2        0.40       -9.38     17.30 o
 -26   4   2      162.46      163.44     11.95 o
 -24   4   2      159.08      154.97     10.91 o
 -22   4   2      130.42      143.79      8.46 o
 -20   4   2       91.45       77.32      6.69 o
 -18   4   2       28.55       31.88      5.21 o
 -16   4   2      182.43      169.72      5.59 o
 -14   4   2      321.73      340.02      8.61 o
 -12   4   2      159.74      154.16      6.75 o
 -10   4   2     2939.61     3067.38     38.79 o
  -8   4   2      181.71      176.76      9.09 o
  -6   4   2      191.49      129.92      4.62 o
  -4   4   2      265.97      348.53      6.46 o
  -2   4   2     2497.52     2687.22     26.73 o
   0   4   2     5464.73     5474.15     47.70 o
   2   4   2     1976.16     2067.40     23.02 o
   4   4   2      954.67      913.95     12.34 o
   6   4   2        0.23        3.99      2.04 o
   8   4   2     3239.61     3215.32     32.72 o
  10   4   2      554.80      602.85     11.34 o
  12   4   2     1965.99     1923.95     20.95 o
  14   4   2     1849.97     1872.93     22.56 o
  16   4   2       50.34       43.09      7.40 o
  18   4   2       39.06       37.01     12.70 o
  20   4   2       24.71       17.62      7.52 o
  22   4   2       28.16       42.58      8.87 o
  24   4   2      142.25      149.90     14.28 o
  26   4   2       17.50       28.18     14.41 o
  28   4   2       32.17       21.04     15.63 o
 -29   5   2       34.94       35.55     23.73 o
 -27   5   2      120.01      109.58     13.39 o
 -25   5   2        0.30        0.42      6.76 o
 -23   5   2       12.91        7.38      5.90 o
 -21   5   2      205.42      245.30     13.46 o
 -19   5   2       16.04       20.96      4.84 o
 -17   5   2        5.75       -3.12      5.05 o
 -15   5   2     3739.16     3785.10     43.22 o
 -13   5   2       31.99        6.59      4.77 o
 -11   5   2      974.76      883.30     21.99 o
  -9   5   2     4294.61     4315.28     56.96 o
  -7   5   2      599.82      606.39      9.44 o
  -5   5   2     1105.80     1010.14     13.26 o
  -3   5   2     2032.89     2473.52     23.91 o
  -1   5   2     4663.56     5246.09     49.51 o
   1   5   2     4812.12     4790.75     67.11 o
   3   5   2        1.87       -2.78      2.78 o
   5   5   2     2608.76     3023.68     30.95 o
   7   5   2     2068.17     2302.46     24.97 o
   9   5   2      682.85      703.35     14.28 o
  11   5   2      102.87      102.77      4.52 o
  13   5   2     1217.00     1123.70     16.89 o
  15   5   2       35.40       32.72     10.92 o
  17   5   2        8.02       -5.79      5.79 o
  19   5   2      831.91      810.17     21.13 o
  21   5   2      198.53      197.95     12.01 o
  23   5   2        2.11       -8.37      8.37 o
  25   5   2      185.88      224.57     23.09 o
  27   5   2        7.38       -9.12     17.13 o
 -28   6   2       10.43       20.20     10.39 o
 -26   6   2      210.06      234.40     12.37 o
 -24   6   2       11.57        4.63      6.06 o
 -22   6   2        2.87       -4.96      4.96 o
 -20   6   2      229.57      189.69     12.28 o
 -18   6   2        9.27       19.60      9.09 o
 -16   6   2      224.60      210.88     15.86 o
 -14   6   2      407.65      342.78     12.64 o
 -12   6   2       14.20       -0.79      4.63 o
 -10   6   2      597.39      583.44     15.63 o
  -8   6   2      281.60      304.39      9.97 o
  -6   6   2     1230.07     1282.21     18.58 o
  -4   6   2     1686.58     1625.81     20.49 o
  -2   6   2     1597.46     1822.59     23.04 o
   0   6   2      375.02      439.93      8.69 o
   2   6   2       18.13        6.13      2.62 o
   4   6   2      572.46      601.62     10.75 o
   6   6   2      682.48      681.29     11.65 o
   8   6   2     2269.24     2251.59     26.90 o
  10   6   2     1904.65     1764.72     22.53 o
  12   6   2     1298.66     1316.97     26.60 o
  14   6   2        0.63       -5.48     11.00 o
  16   6   2      248.56      269.45     11.61 o
  18   6   2       85.36       60.36      7.80 o
  20   6   2       37.79       56.59     13.22 o
  22   6   2        4.44       -6.17      7.20 o
  24   6   2       68.53       89.01     15.08 o
  26   6   2        0.90       -9.85     13.41 o
  28   6   2        0.05       -9.68     12.94 o
 -27   7   2        8.10        9.71     12.64 o
 -25   7   2        9.01       15.72      8.22 o
 -23   7   2       10.98       12.88      6.55 o
 -21   7   2        3.30        3.50      4.90 o
 -19   7   2      182.79      202.10     23.04 o
 -17   7   2       34.29       29.91     23.73 o
 -15   7   2       13.51      -14.78     15.91 o
 -13   7   2     1966.70     1906.40     45.45 o
 -11   7   2      130.79      125.90     11.64 o
  -9   7   2     2307.25     2168.69     29.70 o
  -7   7   2       10.72        1.38      5.40 o
  -5   7   2       42.89       20.43      5.80 o
  -3   7   2        4.72        2.56      3.55 o
  -1   7   2      105.51      103.04      6.00 o
   1   7   2      694.09      742.94     13.88 o
   3   7   2        5.13        1.05      3.93 o
   5   7   2        0.04       -3.46      5.17 o
   7   7   2       82.58       92.55      6.18 o
   9   7   2     1634.04     1628.03     21.92 o
  11   7   2        4.42        5.15      4.42 o
  13   7   2      350.57      322.41     10.82 o
  15   7   2       25.28       24.85      5.75 o
  17   7   2       17.70       22.21      6.16 o
  19   7   2       16.48       15.77     10.05 o
  21   7   2        5.51        5.70      6.98 o
  23   7   2       21.44        9.07      7.94 o
  25   7   2       28.81       18.48      9.37 o
  27   7   2        2.04      -22.96     26.68 o
 -26   8   2       52.37       73.71     27.84 o
 -24   8   2        5.69       -5.95      6.12 o
 -22   8   2        0.59       12.11     17.21 o
 -20   8   2       55.10       47.94     18.19 o
 -18   8   2        0.03        1.79     14.81 o
 -16   8   2      458.50      530.03     32.91 o
 -14   8   2      256.72      257.99     23.84 o
 -12   8   2      704.53      632.18     17.85 o
 -10   8   2     2859.66     2553.58     52.50 o
  -8   8   2        6.68       -0.43      4.74 o
  -6   8   2      657.69      655.73     14.39 o
  -4   8   2     2354.13     2212.98     30.70 o
  -2   8   2       53.05       55.77      4.83 o
   0   8   2      260.53      265.07      8.41 o
   2   8   2     1213.31     1203.19     18.43 o
   4   8   2      115.56       97.19      5.99 o
   6   8   2       56.14       54.58      6.67 o
   8   8   2     1841.54     1671.51     33.28 o
  10   8   2        6.18       -0.88      7.70 o
  12   8   2      266.33      222.22     10.05 o
  14   8   2        1.70       -2.92      5.02 o
  16   8   2       16.82       15.32      5.23 o
  18   8   2      189.20      217.06     16.05 o
  20   8   2      238.64      246.31     14.72 o
  22   8   2      119.44      113.91     26.15 o
  24   8   2       56.87       64.88     18.65 o
 -25   9   2       16.63       26.45      8.94 o
 -23   9   2       84.31       97.08     40.28 o
 -21   9   2       92.98      142.48     34.06 o
 -19   9   2      151.80      154.29     22.30 o
 -17   9   2      118.70      108.31     20.43 o
 -15   9   2       11.66        6.26     15.59 o
 -13   9   2        0.40        5.50      8.58 o
 -11   9   2      121.78      146.49     10.30 o
  -9   9   2     1599.84     1512.43     26.68 o
  -7   9   2      629.38      616.16     26.20 o
  -5   9   2      727.06      636.77     15.43 o
  -3   9   2       16.88       16.26      5.87 o
  -1   9   2        3.31        0.70      5.39 o
   1   9   2      124.07      111.67      7.97 o
   3   9   2     1018.66     1058.40     18.26 o
   5   9   2     1198.81     1229.89     19.95 o
   7   9   2      324.81      340.77     12.26 o
   9   9   2      320.19      250.24     10.86 o
  11   9   2       35.67       22.93      6.13 o
  13   9   2      128.38      139.34      8.40 o
  15   9   2      460.18      464.52     14.33 o
  17   9   2      241.67      247.93     11.11 o
  19   9   2       38.73       45.92      9.67 o
  21   9   2        0.43        2.69      9.12 o
  23   9   2        9.45       19.09      9.86 o
 -22  10   2       14.25       57.99     21.86 o
 -20  10   2      135.01      211.32     27.70 o
 -18  10   2       67.13       45.30     31.94 o
 -16  10   2        8.24       -4.77     15.29 o
 -14  10   2      210.64      251.77     15.28 o
 -12  10   2      170.21      174.43      9.52 o
 -10  10   2       27.83       22.02      7.13 o
  -8  10   2        6.99        4.71      7.51 o
  -6  10   2        0.86       -6.27      6.27 o
  -4  10   2        9.59        8.12      6.38 o
  -2  10   2       26.40        2.19      9.14 o
   0  10   2      361.18      360.61     12.98 o
   2  10   2      743.85      729.61     19.26 o
   4  10   2        2.65        8.83      6.06 o
   6  10   2        0.77       -0.05      5.96 o
   8  10   2       23.26       39.61      6.16 o
  10  10   2       89.87       96.33      7.37 o
  12  10   2      114.93      112.85      8.93 o
  14  10   2       10.30       -5.36      5.36 o
  16  10   2        3.34       -7.14      7.14 o
  18  10   2       31.37       39.31     13.35 o
  20  10   2       82.06       91.93     12.17 o
  22  10   2       66.50       96.86     11.81 o
 -21  11   2       14.99       37.05     22.18 o
 -19  11   2       14.04       30.31     24.05 o
 -17  11   2        2.51        9.97     20.72 o
 -15  11   2       18.25       12.65      8.41 o
 -13  11   2        0.12        3.12      6.07 o
 -11  11   2        1.55        0.50      5.71 o
  -9  11   2       38.73       58.92      7.93 o
  -7  11   2        2.60       -5.61      6.12 o
  -5  11   2        9.89        2.91      6.80 o
  -3  11   2      199.83      214.89     11.60 o
  -1  11   2      114.13       85.44      9.12 o
   1  11   2        3.34        3.94      6.85 o
   3  11   2       36.10       21.13      7.40 o
   5  11   2       18.36        2.28      8.33 o
   7  11   2        0.80       -6.38      6.38 o
   9  11   2       10.66        2.36      6.41 o
  11  11   2        0.18       -5.76      5.76 o
  13  11   2        5.06       -4.30      5.44 o
  15  11   2        0.56        2.47     12.32 o
  17  11   2       11.10       29.82      9.95 o
  19  11   2       47.49       50.17     10.21 o
 -18  12   2        0.19        2.64     16.49 o
 -16  12   2        5.59        0.99      7.64 o
 -14  12   2       11.37       16.87      8.11 o
 -12  12   2        2.50       -2.48      6.16 o
 -10  12   2        0.00       -2.91     11.09 o
  -8  12   2       69.86       86.56     12.04 o
  -6  12   2        0.04       -2.38      7.22 o
  -4  12   2       37.78       47.21     11.37 o
  -2  12   2       57.09       64.47     11.41 o
   0  12   2       80.63       42.08     10.47 o
   2  12   2        7.86        5.65      8.75 o
   4  12   2        0.93       -2.06     12.02 o
   6  12   2        1.94        4.30      7.52 o
   8  12   2       54.88       60.96      9.55 o
  10  12   2       71.71       75.07      9.25 o
  12  12   2       32.50       29.54      7.64 o
  14  12   2        0.34        6.13     11.16 o
  16  12   2        4.52       -8.86     11.55 o
 -15  13   2        2.13        0.25     20.08 o
 -13  13   2        1.30      -12.44     12.44 o
 -11  13   2        6.92       -7.70      7.70 o
  -9  13   2        2.05       -0.76     10.32 o
  -7  13   2       23.72       21.27     11.68 o
  -5  13   2        6.84      -11.84     11.84 o
  -3  13   2        0.02      -10.67     10.67 o
  -1  13   2        0.34       -7.46      9.23 o
   1  13   2       20.45       14.00      9.89 o
   3  13   2      125.27      111.37     12.96 o
   5  13   2      123.72      121.67     15.12 o
   7  13   2       26.71       31.43     14.97 o
   9  13   2       11.58       15.51     10.39 o
  11  13   2        1.27       -4.11      9.15 o
  13  13   2       11.91        5.35     11.86 o
 -10  14   2        6.99      -12.21     12.70 o
  -8  14   2        7.88       11.50     24.37 o
  -6  14   2       13.13       17.93     13.28 o
  -4  14   2      149.80      213.11     19.15 o
  -2  14   2       31.94       35.00     12.35 o
   0  14   2       15.01       12.82     11.95 o
   2  14   2       48.29       45.52     13.16 o
   4  14   2        0.28      -11.67     11.67 o
   6  14   2       36.36       43.14     14.45 o
   8  14   2       49.99       60.68     20.59 o
  10  14   2       19.83       37.31     16.00 o
 -31   1   3       84.82       60.91     15.29 o
 -29   1   3        3.91       12.03     10.30 o
 -27   1   3       13.32       -9.48      9.48 o
 -25   1   3      105.82       95.15     11.36 o
 -23   1   3       24.99       30.91      7.63 o
 -21   1   3      445.37      413.71     13.36 o
 -19   1   3     1904.25     1735.56     24.87 o
 -17   1   3       12.01       10.91      3.82 o
 -15   1   3       23.23       12.28      3.14 o
 -13   1   3      719.37      693.83     10.17 o
 -11   1   3     7595.37     7372.05     60.77 o
  -9   1   3    19804.51    20895.28    164.29 o
  -7   1   3     3178.64     3226.60     27.76 o
  -5   1   3     3303.96     3456.90     29.24 o
  -3   1   3    11501.85    11684.53     84.35 o
  -1   1   3     2269.53     2389.17     22.99 o
   1   1   3     1198.89     1151.62     11.74 o
   3   1   3    30699.50    29560.88    257.59 o
   5   1   3     7607.73     7669.44     65.51 o
   7   1   3      284.70      304.30      5.43 o
   9   1   3     2305.28     2420.28     23.91 o
  11   1   3      626.57      721.93     12.12 o
  13   1   3     2552.32     2563.53     30.42 o
  15   1   3     4737.19     4960.20     58.14 o
  17   1   3       20.38       14.45      6.40 o
  19   1   3      108.33      119.38     11.86 o
  21   1   3        4.02        9.44      9.26 o
  23   1   3      125.15      143.49     19.07 o
  25   1   3      272.93      228.21     22.81 o
  27   1   3       32.70       67.01     17.59 o
  29   1   3       60.95       66.98     19.36 o
 -30   2   3      128.26      175.45     18.06 o
 -28   2   3       43.91       39.77     12.60 o
 -26   2   3      293.10      262.73     15.25 o
 -24   2   3        0.09       -3.63      6.48 o
 -22   2   3      123.49      112.76      8.84 o
 -20   2   3      486.86      451.93     12.18 o
 -18   2   3     3042.68     2904.50     35.33 o
 -16   2   3     2078.89     2152.35     23.64 o
 -14   2   3     1487.20     1443.45     16.91 o
 -12   2   3      115.85      132.18      4.14 o
 -10   2   3      501.87      622.90      8.11 o
  -8   2   3     5941.46     5928.06     49.31 o
  -6   2   3     7416.67     7305.57     63.19 o
  -4   2   3    10630.85    10213.07     86.06 o
  -2   2   3     3929.61     3762.76     31.41 o
   0   2   3      707.45      753.96      8.61 o
   2   2   3      774.21      851.10      9.54 o
   4   2   3      270.30      214.30      4.24 o
   6   2   3      192.98      152.27      5.44 o
   8   2   3    15160.59    15193.26    135.69 o
  10   2   3     1774.22     1828.56     21.24 o
  12   2   3      394.22      445.69     15.07 o
  14   2   3      185.42      173.98      6.73 o
  16   2   3      986.07      961.44     20.65 o
  18   2   3      774.95      763.92     20.90 o
  20   2   3      188.33      198.68     13.99 o
  22   2   3      425.80      428.29     26.08 o
  24   2   3      171.57      147.55     19.50 o
  26   2   3        5.16       16.80     13.94 o
  28   2   3       44.73       27.07     20.46 o
 -31   3   3       98.10      107.27     15.97 o
 -29   3   3       19.32        2.01     11.28 o
 -27   3   3        4.57       -3.54      9.59 o
 -25   3   3       53.34       51.78      8.46 o
 -23   3   3       77.52       92.73      8.46 o
 -21   3   3      176.81      177.69      8.90 o
 -19   3   3     1850.76     1838.42     27.39 o
 -17   3   3       28.83        2.61      4.13 o
 -15   3   3      358.23      391.70      7.90 o
 -13   3   3      228.39      187.41      4.87 o
 -11   3   3       29.32       43.64      3.78 o
  -9   3   3        0.38        7.81      2.12 o
  -7   3   3     3138.55     3350.21     33.25 o
  -5   3   3     2455.58     2453.52     26.69 o
  -3   3   3     1759.96     2008.31     19.47 o
  -1   3   3    12100.07    12468.78     98.89 o
   1   3   3     8089.53     7449.02     63.57 o
   3   3   3     2561.74     2406.55     26.15 o
   5   3   3      447.69      440.16      8.09 o
   7   3   3     3894.24     4208.39     38.44 o
   9   3   3     2056.93     2416.16     27.90 o
  11   3   3     2857.14     3026.15     32.34 o
  13   3   3      678.96      605.07     12.07 o
  15   3   3       97.00       94.31      7.02 o
  17   3   3        0.10       -4.47      6.33 o
  19   3   3       13.54        5.69      7.30 o
  21   3   3       42.71       38.45      9.93 o
  23   3   3       76.71       89.90     16.14 o
  25   3   3      126.95      154.05     35.15 o
  27   3   3      133.08      151.19     23.16 o
  29   3   3       19.50        8.91     15.54 o
 -30   4   3      165.06      192.69     16.91 o
 -28   4   3        0.63       -3.40      9.97 o
 -26   4   3        0.87        0.68      8.20 o
 -24   4   3       20.07       28.30      7.76 o
 -22   4   3       51.56       54.86      6.47 o
 -20   4   3      294.27      322.71     10.60 o
 -18   4   3      866.60      818.67     27.96 o
 -16   4   3      152.99      138.46      6.85 o
 -14   4   3      113.98      113.29      6.84 o
 -12   4   3      266.51      289.31      8.12 o
 -10   4   3      348.73      383.51      7.24 o
  -8   4   3     5214.87     6402.13     64.62 o
  -6   4   3     1286.59     1430.89     16.75 o
  -4   4   3     3311.95     3335.66     29.13 o
  -2   4   3     6891.02     7311.44     66.92 o
   0   4   3       31.98       48.98      2.66 o
   2   4   3      684.05      770.82     15.77 o
   4   4   3     1545.76     1714.90     17.63 o
   6   4   3     4779.44     5062.38     48.72 o
   8   4   3      379.39      477.20     10.09 o
  10   4   3      104.23      109.05      4.75 o
  12   4   3      137.34      146.29      5.79 o
  14   4   3     1399.18     1483.21     30.46 o
  16   4   3     1862.18     1709.68     32.37 o
  18   4   3      136.43      154.57     13.72 o
  20   4   3      288.09      241.58     13.17 o
  22   4   3      124.72      132.14     19.35 o
  24   4   3        2.02      -10.94     10.94 o
  26   4   3       91.32       73.02     17.32 o
  28   4   3        0.02      -13.05     13.05 o
 -29   5   3       94.55      104.61     18.40 o
 -27   5   3       83.33       69.40     10.22 o
 -25   5   3        0.01       -6.33      6.33 o
 -23   5   3       20.57        3.08      5.60 o
 -21   5   3       16.62       19.94      5.47 o
 -19   5   3      473.73      412.46     10.66 o
 -17   5   3      613.94      601.58     26.45 o
 -15   5   3      474.28      482.57     10.72 o
 -13   5   3      395.21      426.36     14.34 o
 -11   5   3        5.67        6.86      4.77 o
  -9   5   3     1759.23     1983.74     24.13 o
  -7   5   3       87.18      128.30      5.06 o
  -5   5   3       40.59       30.65      3.57 o
  -3   5   3     3595.21     4135.53     37.78 o
  -1   5   3      142.04      116.04      4.60 o
   1   5   3      655.01      743.47     12.38 o
   3   5   3     4338.27     5002.44     51.06 o
   5   5   3     1999.13     2429.44     28.01 o
   7   5   3      204.12      232.06      6.30 o
   9   5   3     2429.89     2685.92     30.71 o
  11   5   3      271.97      280.22      7.56 o
  13   5   3      133.46      118.77      6.94 o
  15   5   3      103.05       88.71      7.96 o
  17   5   3       23.79       25.13      9.05 o
  19   5   3      166.39      132.65     10.27 o
  21   5   3        0.58        2.26      7.40 o
  23   5   3       22.41       27.99      9.89 o
  25   5   3       32.27        5.62     12.37 o
  27   5   3      104.27      127.68     18.80 o
 -28   6   3       46.90       37.31     17.58 o
 -26   6   3      107.36      107.23      9.84 o
 -24   6   3       78.55       87.42     12.77 o
 -22   6   3        1.48        9.77      5.02 o
 -20   6   3        2.08        0.31      5.65 o
 -18   6   3      167.18      137.00     17.35 o
 -16   6   3        6.49       12.94      9.41 o
 -14   6   3      455.37      419.41     14.24 o
 -12   6   3     2593.12     2722.59     42.34 o
 -10   6   3       79.54       88.04      4.82 o
  -8   6   3        0.30       -0.47      3.10 o
  -6   6   3        2.69       -2.65      2.65 o
  -4   6   3     2576.14     2416.60     28.25 o
  -2   6   3     1462.70     1633.53     22.63 o
   0   6   3      988.76     1099.36     15.46 o
   2   6   3     1249.69     1314.03     19.12 o
   4   6   3     1957.97     1916.50     25.62 o
   6   6   3     2694.98     2945.44     34.90 o
   8   6   3      296.18      264.42      8.27 o
  10   6   3       15.54       13.49      3.97 o
  12   6   3       37.97       43.28      5.66 o
  14   6   3       22.89       28.81      5.98 o
  16   6   3       31.89       12.55      6.26 o
  18   6   3      221.46      183.97     11.30 o
  20   6   3      126.44      157.72     18.17 o
  22   6   3        7.73       -1.21      7.74 o
  24   6   3        1.71       -8.49     11.76 o
  26   6   3        7.82       11.87     25.40 o
 -27   7   3        7.43        4.04     12.32 o
 -25   7   3        4.08        7.18      7.53 o
 -23   7   3      156.29      208.23     11.04 o
 -21   7   3      146.97      141.44      9.65 o
 -19   7   3      275.74      254.01     24.36 o
 -17   7   3       61.40       51.60     15.96 o
 -15   7   3      377.49      340.41     24.83 o
 -13   7   3        1.10       -9.55      9.55 o
 -11   7   3     1134.30     1210.61     18.17 o
  -9   7   3     4757.10     4642.93     55.00 o
  -7   7   3     1075.51     1123.09     16.74 o
  -5   7   3      462.69      448.78     10.26 o
  -3   7   3      523.17      531.61     10.25 o
  -1   7   3     1903.59     1901.63     23.97 o
   1   7   3     3263.57     3278.31     40.14 o
   3   7   3     1587.61     1622.50     23.41 o
   5   7   3      601.87      707.11     15.44 o
   7   7   3        8.12        0.23      3.68 o
   9   7   3     1271.52     1206.86     20.33 o
  11   7   3      412.23      399.60     11.91 o
  13   7   3      453.24      464.97     14.28 o
  15   7   3     1054.52     1046.36     23.05 o
  17   7   3      204.04      220.17     11.45 o
  19   7   3       41.47       67.40      8.77 o
  21   7   3       52.15       61.80      9.00 o
  23   7   3       42.33       49.91      9.31 o
  25   7   3       10.98      -12.19     12.19 o
 -26   8   3       14.31        6.29     11.61 o
 -24   8   3       31.82       12.82      8.93 o
 -22   8   3        0.70        9.10     16.74 o
 -20   8   3      155.03      170.95     38.87 o
 -18   8   3       50.23       84.70     28.61 o
 -16   8   3      351.04      340.66     26.23 o
 -14   8   3      492.05      478.29     28.94 o
 -12   8   3      239.62      220.37     11.76 o
 -10   8   3        0.62       -7.10      7.10 o
  -8   8   3        6.49       15.11      6.82 o
  -6   8   3     1820.35     1912.54     27.96 o
  -4   8   3      350.77      317.07     10.40 o
  -2   8   3      196.86      257.82     13.54 o
   0   8   3      145.11      124.99      6.34 o
   2   8   3        9.06        5.38      4.60 o
   4   8   3      102.49       96.49      8.06 o
   6   8   3      390.29      332.52     11.24 o
   8   8   3      447.24      479.78     14.03 o
  10   8   3      614.33      648.13     16.20 o
  12   8   3      234.97      247.88     11.55 o
  14   8   3        3.54        1.79      8.11 o
  16   8   3        0.01       -9.75      9.75 o
  18   8   3       78.35       82.37      8.50 o
  20   8   3      246.44      283.10     16.65 o
  22   8   3       10.61       -2.23     10.33 o
  24   8   3       23.00        6.42     13.23 o
 -25   9   3        0.90        9.67     11.60 o
 -23   9   3        9.14       14.92     20.91 o
 -21   9   3        0.05       27.53     18.82 o
 -19   9   3       14.06      -22.58     22.58 o
 -17   9   3       46.63       10.80     16.25 o
 -15   9   3        2.58       -6.04     14.30 o
 -13   9   3      139.32      137.02     28.46 o
 -11   9   3      323.17      316.76     11.01 o
  -9   9   3       38.92       20.00      6.79 o
  -7   9   3       26.05       -0.71      6.29 o
  -5   9   3        1.42       -5.68      5.68 o
  -3   9   3      168.89      149.96      8.50 o
  -1   9   3      727.90      578.88     16.36 o
   1   9   3      454.28      421.74     13.00 o
   3   9   3      121.47      112.55      7.60 o
   5   9   3      100.82       92.29     10.82 o
   7   9   3       27.80       19.01      5.59 o
   9   9   3      206.81      214.63     10.70 o
  11   9   3        1.09       -3.31      6.68 o
  13   9   3        3.96        8.77      5.76 o
  15   9   3       30.92       35.39      6.87 o
  17   9   3       41.82       45.41      9.30 o
  19   9   3       17.09        4.14     11.15 o
  21   9   3       35.24        8.93     10.07 o
  23   9   3        8.66       12.54     15.28 o
 -24  10   3       47.09       42.38     23.59 o
 -22  10   3        3.50       23.44     24.18 o
 -20  10   3       36.14       64.37     21.16 o
 -18  10   3        0.73       -9.74     15.00 o
 -16  10   3        4.86        1.43     16.40 o
 -14  10   3      153.85      140.37      8.92 o
 -12  10   3       14.99        4.34      5.99 o
 -10  10   3       16.97       13.97      6.81 o
  -8  10   3       12.86       -1.30      5.88 o
  -6  10   3       19.74       17.74      8.56 o
  -4  10   3      138.51      107.76     13.05 o
  -2  10   3      524.76      452.45     15.39 o
   0  10   3       14.94        9.44      9.04 o
   2  10   3       46.62       62.32      8.34 o
   4  10   3       49.48       20.33      6.76 o
   6  10   3      197.48      173.61      9.79 o
   8  10   3        9.48       11.10      6.00 o
  10  10   3       86.40       86.02      8.87 o
  12  10   3       66.91       68.78      8.22 o
  14  10   3       72.48       51.79      7.76 o
  16  10   3       25.90       15.04      6.49 o
  18  10   3       13.72        2.59      8.67 o
  20  10   3       82.33      102.80     20.55 o
  22  10   3        8.98       19.49     10.20 o
 -21  11   3       22.27      -14.60     20.09 o
 -19  11   3       21.65      -13.10     18.33 o
 -17  11   3      105.15      117.54     26.30 o
 -15  11   3        5.01       -0.35     17.32 o
 -13  11   3       11.99       12.86      7.04 o
 -11  11   3       95.88      136.08     11.07 o
  -9  11   3       47.59       39.30     13.68 o
  -7  11   3        0.05       -7.04      7.04 o
  -5  11   3       11.59       10.17      7.62 o
  -3  11   3        1.61       -6.43      6.43 o
  -1  11   3        4.37        9.42      8.19 o
   1  11   3       75.27       67.58     10.18 o
   3  11   3      116.53      111.49      9.65 o
   5  11   3       76.62      100.89      9.12 o
   7  11   3      183.65      179.39     10.66 o
   9  11   3        1.63        1.69      6.38 o
  11  11   3       22.04       14.34      6.49 o
  13  11   3       21.03       15.88      7.82 o
  15  11   3       58.00       34.45     11.31 o
  17  11   3       46.84       62.15     11.83 o
  19  11   3        7.53       21.79     21.94 o
 -18  12   3        0.04       10.65      7.18 o
 -16  12   3       22.24       46.26      8.16 o
 -14  12   3       89.62      105.68     13.04 o
 -12  12   3      111.66      119.07      9.47 o
 -10  12   3        7.88        3.93      7.32 o
  -8  12   3      113.76      121.67     10.86 o
  -6  12   3        2.17       -0.16      7.33 o
  -4  12   3       10.39        6.60      8.79 o
  -2  12   3       30.54       18.24      9.35 o
   0  12   3       17.28       19.60      9.66 o
   2  12   3       36.35       31.14     10.63 o
   4  12   3       21.26       21.97      9.51 o
   6  12   3       18.92        8.13     10.15 o
   8  12   3      126.87      170.76     12.29 o
  10  12   3       25.66       30.13     13.92 o
  12  12   3       14.02       22.79      9.24 o
  14  12   3        3.32        5.44      8.46 o
  16  12   3        6.71       30.13     11.04 o
 -15  13   3       25.14       11.42     10.40 o
 -13  13   3       23.45       34.84     12.69 o
 -11  13   3        3.61       -6.06      7.57 o
  -9  13   3       60.82       66.00     12.35 o
  -7  13   3       25.05       24.35     11.80 o
  -5  13   3       22.02       22.98     11.65 o
  -3  13   3        0.13       -4.41      9.42 o
  -1  13   3        0.76       -9.14      9.14 o
   1  13   3       30.28       25.02     10.57 o
   3  13   3       38.17       53.77     11.59 o
   5  13   3       35.71       46.23     12.88 o
   7  13   3        0.31       -6.41     15.27 o
   9  13   3        5.24       -6.33      9.74 o
  11  13   3        0.89      -11.68     12.61 o
  13  13   3        7.36       11.55     28.22 o
 -10  14   3        4.92       -4.59     13.28 o
  -8  14   3        0.81       -9.87     13.43 o
  -6  14   3        1.85       -8.30     12.65 o
  -4  14   3        9.88       31.76     14.26 o
  -2  14   3       20.11       20.74     12.03 o
   0  14   3        1.53       -1.04     11.91 o
   2  14   3       14.70       17.98     13.68 o
   4  14   3       23.81       61.06     14.97 o
   6  14   3        5.67       16.03     12.42 o
   8  14   3        3.14        3.20     15.14 o
 -32   0   4       12.81       17.83     24.76 o
 -30   0   4        0.05       -2.60     13.55 o
 -28   0   4      110.33      153.50     20.00 o
 -26   0   4       99.89       70.51     15.96 o
 -24   0   4      213.88      156.57     17.33 o
 -22   0   4       49.79       30.03      9.67 o
 -20   0   4       58.07       42.93      9.58 o
 -18   0   4     1717.72     1661.98     30.46 o
 -16   0   4     3761.56     3757.53     55.26 o
 -14   0   4     7921.93     8507.62    112.00 o
 -12   0   4     2803.04     3162.41     40.29 o
 -10   0   4      389.64      493.89      9.04 o
  -8   0   4      139.95      114.26      4.15 o
  -6   0   4     7251.93     6918.60     72.53 o
  -4   0   4     5991.94     5634.36     59.68 o
  -2   0   4   166956.78   121844.92   1448.54 o
   0   0   4   141279.08   104536.91   1972.64 o
   2   0   4    25920.20    24098.04    344.68 o
   4   0   4      129.32      113.39      5.39 o
   6   0   4     7542.17     7101.67     92.67 o
   8   0   4     2768.29     2722.78     35.57 o
  10   0   4    17647.72    18310.04    230.61 o
  12   0   4      369.93      378.05     16.30 o
  14   0   4      599.60      624.65     20.35 o
  16   0   4      986.63      926.21     25.62 o
  18   0   4        3.67        9.18      9.75 o
  20   0   4      808.75      944.72     51.32 o
  22   0   4      253.00      292.24     32.46 o
  24   0   4        2.09      -17.83     17.83 o
  26   0   4       52.68       98.27     25.66 o
  28   0   4       42.35       75.69     26.94 o
 -31   1   4        2.24       -5.64     12.75 o
 -29   1   4        8.59       -3.91      9.56 o
 -27   1   4      100.18      103.34     12.65 o
 -25   1   4      137.24      132.35     12.22 o
 -23   1   4      460.97      439.55     15.30 o
 -21   1   4     1367.90     1350.40     23.98 o
 -19   1   4     2270.58     2230.02     31.16 o
 -17   1   4        3.88        6.57      3.56 o
 -15   1   4     1088.48     1137.37     16.99 o
 -13   1   4        7.45        2.40      2.14 o
 -11   1   4       23.75       43.76      2.82 o
  -9   1   4       48.25       68.22      2.93 o
  -7   1   4       34.30       22.97      1.90 o
  -5   1   4      816.99      882.10      8.56 o
  -3   1   4     3861.51     3699.69     31.57 o
  -1   1   4    72024.10    63865.21    559.51 o
   1   1   4      274.52      153.78      4.20 o
   3   1   4    17803.18    16750.96    158.08 o
   5   1   4     3242.24     3306.98     32.60 o
   7   1   4      418.64      468.84      7.58 o
   9   1   4     3287.93     3561.37     33.81 o
  11   1   4     1622.87     1746.80     27.82 o
  13   1   4      801.26      823.31     14.30 o
  15   1   4      215.82      232.85     12.84 o
  17   1   4       47.71       48.23      7.46 o
  19   1   4       63.54       46.74     14.86 o
  21   1   4      104.26      113.05     16.77 o
  23   1   4      228.90      243.50     22.46 o
  25   1   4      109.64      107.41     18.97 o
  27   1   4       59.83       56.15     17.88 o
  29   1   4        6.32       -9.57     15.73 o
 -32   2   4        0.34      -12.16     12.16 o
 -30   2   4       26.54       21.67     13.34 o
 -28   2   4        2.76      -10.25     10.25 o
 -26   2   4        2.39        2.39     11.35 o
 -24   2   4       22.30       23.00      8.94 o
 -22   2   4        6.06        5.45      6.69 o
 -20   2   4        0.04        0.04      5.19 o
 -18   2   4       13.46        8.55      4.84 o
 -16   2   4      197.93      220.67      6.56 o
 -14   2   4        0.51       -2.68      3.86 o
 -12   2   4      152.61      189.79      5.07 o
 -10   2   4     4543.98     5097.91     41.20 o
  -8   2   4     3410.64     3647.28     30.10 o
  -6   2   4     1094.88     1364.24     14.31 o
  -4   2   4      671.93      732.96      8.66 o
  -2   2   4     1575.77     1660.64     15.69 o
   0   2   4      121.36       92.07      3.03 o
   2   2   4      777.04      912.78     11.33 o
   4   2   4     1954.04     2193.59     22.81 o
   6   2   4       64.78       67.11      4.63 o
   8   2   4    11525.08    11551.08    104.80 o
  10   2   4      204.36      265.86      7.12 o
  12   2   4     1045.69     1073.67     18.39 o
  14   2   4     1860.68     1903.51     27.97 o
  16   2   4      409.94      439.56     14.57 o
  18   2   4       98.14       88.86      9.38 o
  20   2   4       89.82       57.18     16.88 o
  22   2   4        0.27       -9.35     13.47 o
  24   2   4       45.38       19.97     16.81 o
  26   2   4        0.21       -7.51     13.25 o
  28   2   4        0.04       -9.25     15.42 o
 -31   3   4       12.45       38.59     16.58 o
 -29   3   4       84.86       73.97     13.86 o
 -27   3   4       19.19       23.15     10.59 o
 -25   3   4       89.49       91.78      9.37 o
 -23   3   4        3.41       -5.09      5.65 o
 -21   3   4        1.77       -4.96      4.96 o
 -19   3   4      121.86      125.43      8.77 o
 -17   3   4     2176.84     2232.29     26.59 o
 -15   3   4      174.95      152.54      5.94 o
 -13   3   4        3.01        3.64      2.57 o
 -11   3   4    14131.51    14932.84    119.95 o
  -9   3   4     4253.69     4374.57     39.80 o
  -7   3   4     4618.25     4976.27     40.08 o
  -5   3   4      176.13      152.25      5.70 o
  -3   3   4       66.59       96.76      2.60 o
  -1   3   4      706.50      727.98      9.75 o
   1   3   4      134.33      115.20      4.63 o
   3   3   4      148.70      121.65      3.83 o
   5   3   4     3357.41     3321.74     35.78 o
   7   3   4      237.95      220.09      7.19 o
   9   3   4     3413.63     3367.63     34.57 o
  11   3   4        0.81       -2.82      2.82 o
  13   3   4      125.82       99.74      6.63 o
  15   3   4     4128.47     4125.23     51.50 o
  17   3   4       96.45      104.26      9.60 o
  19   3   4      171.54      155.81     11.24 o
  21   3   4       31.07       45.10     10.66 o
  23   3   4        3.54       -4.82     15.65 o
  25   3   4       12.80       -9.07     12.85 o
  27   3   4        1.39        2.17     15.14 o
  29   3   4        0.79      -12.10     14.81 o
 -30   4   4        6.87        6.77     11.43 o
 -28   4   4      134.99      159.42     15.41 o
 -26   4   4       44.61       46.54      8.95 o
 -24   4   4       72.97       83.95      9.05 o
 -22   4   4        4.21        1.97      5.19 o
 -20   4   4       14.14       -1.36      5.09 o
 -18   4   4      281.48      246.33      8.99 o
 -16   4   4      743.68      766.50     11.61 o
 -14   4   4      272.77      298.91      6.10 o
 -12   4   4       61.03       73.14      4.66 o
 -10   4   4      309.64      355.77     10.84 o
  -8   4   4        9.81       57.42      4.88 o
  -6   4   4     2776.67     2873.05     27.77 o
  -4   4   4     4094.95     3947.00     34.02 o
  -2   4   4     7165.87     7595.85     69.81 o
   0   4   4      628.56      657.45      9.49 o
   2   4   4     6453.35     6935.08     64.04 o
   4   4   4      356.82      481.35      8.44 o
   6   4   4     1189.44     1198.46     15.01 o
   8   4   4      331.42      312.09      7.61 o
  10   4   4        0.09        3.19      3.41 o
  12   4   4        2.88       -1.34      3.71 o
  14   4   4        0.12       -4.93      4.93 o
  16   4   4      255.88      277.76     17.31 o
  18   4   4      182.16      190.44     11.71 o
  20   4   4      470.66      488.86     18.13 o
  22   4   4       12.89       -2.31     10.79 o
  24   4   4        5.17      -10.80     10.80 o
  26   4   4        0.87      -11.96     11.96 o
  28   4   4        0.04       -5.37     14.10 o
 -29   5   4       58.02       32.43     11.47 o
 -27   5   4        8.10        1.01      8.05 o
 -25   5   4       96.56      106.55      9.44 o
 -23   5   4       12.77       19.34      6.08 o
 -21   5   4       11.07       10.66      5.23 o
 -19   5   4        4.33        3.31      5.70 o
 -17   5   4       41.93       67.73      7.22 o
 -15   5   4      651.77      629.17     12.38 o
 -13   5   4     2979.49     2692.12     32.17 o
 -11   5   4     1265.55     1294.08     15.55 o
  -9   5   4     4127.63     4102.46     44.55 o
  -7   5   4     1067.81     1116.74     13.56 o
  -5   5   4     5458.60     5819.31     57.24 o
  -3   5   4     5036.02     5697.59     54.27 o
  -1   5   4     2441.04     2527.91     26.57 o
   1   5   4       28.00       21.15      3.39 o
   3   5   4      166.90      176.91      7.19 o
   5   5   4     2096.37     2328.02     23.78 o
   7   5   4        0.23        2.67      3.44 o
   9   5   4      199.79      173.45      7.29 o
  11   5   4     1860.25     1759.84     22.51 o
  13   5   4     2335.76     2392.65     36.67 o
  15   5   4       16.70        6.17      6.37 o
  17   5   4        0.10       -5.19      6.37 o
  19   5   4      224.74      247.30     13.17 o
  21   5   4        0.91       -3.46      7.98 o
  23   5   4       83.25       94.08     16.10 o
  25   5   4       68.09       73.20     18.02 o
  27   5   4        0.55       16.39     15.91 o
 -28   6   4       23.18       20.59     10.91 o
 -26   6   4       25.18       26.28      7.63 o
 -24   6   4        8.76       -1.47      5.51 o
 -22   6   4        8.44       -1.22      4.77 o
 -20   6   4      319.69      264.42     16.56 o
 -18   6   4       30.44       23.89      7.54 o
 -16   6   4       40.82       31.19      6.20 o
 -14   6   4     1369.75     1316.38     23.63 o
 -12   6   4      167.12      138.67      6.79 o
 -10   6   4     1511.23     1568.02     21.28 o
  -8   6   4      567.27      556.13      9.66 o
  -6   6   4      336.66      346.34      7.83 o
  -4   6   4     3727.55     3632.11     37.29 o
  -2   6   4     1445.86     1646.84     22.16 o
   0   6   4       40.12       32.73      3.70 o
   2   6   4      218.90      237.88     10.27 o
   4   6   4       27.65       10.54      3.05 o
   6   6   4      231.59      216.70      7.28 o
   8   6   4      753.47      769.56     13.95 o
  10   6   4      696.89      724.05     16.07 o
  12   6   4      331.77      316.61     13.16 o
  14   6   4      237.66      213.29     10.90 o
  16   6   4        0.53        1.94      6.24 o
  18   6   4      159.01      193.48     19.46 o
  20   6   4       68.70       89.18     10.02 o
  22   6   4       53.63       49.85      9.76 o
  24   6   4       24.56       17.88     21.62 o
  26   6   4        3.48       -6.53     16.23 o
 -27   7   4       24.28       18.07     13.38 o
 -25   7   4        1.40       -1.87      7.52 o
 -23   7   4        9.84       -1.80      6.61 o
 -21   7   4       89.19       89.77      7.35 o
 -19   7   4        8.69        6.36     14.33 o
 -17   7   4      153.78      143.54     20.18 o
 -15   7   4      726.77      704.32     33.63 o
 -13   7   4      174.30      156.48     11.26 o
 -11   7   4       76.84       54.33      7.40 o
  -9   7   4     1630.15     1553.92     27.46 o
  -7   7   4        6.81       -1.73      3.45 o
  -5   7   4      319.01      298.97      8.65 o
  -3   7   4      572.19      553.40     10.90 o
  -1   7   4      138.28      164.79      6.52 o
   1   7   4      208.18      210.47      7.16 o
   3   7   4      384.88      390.95      9.92 o
   5   7   4       43.13       57.22      5.93 o
   7   7   4        3.44        0.78      4.45 o
   9   7   4      149.25      115.41      7.65 o
  11   7   4      111.64       90.64      6.37 o
  13   7   4       13.32       14.52      6.21 o
  15   7   4       34.84       24.12      7.65 o
  17   7   4       79.62       76.90      8.74 o
  19   7   4       10.85        9.38      9.59 o
  21   7   4       24.63       16.13      8.12 o
  23   7   4        0.97        5.75      8.40 o
  25   7   4        0.06        1.96     12.88 o
 -26   8   4       60.63       58.35     21.30 o
 -24   8   4        1.71       -0.81      8.39 o
 -22   8   4        1.91       16.74     16.55 o
 -20   8   4        7.36        9.80     16.01 o
 -18   8   4      408.93      519.59     32.93 o
 -16   8   4        0.30      -11.54     11.54 o
 -14   8   4        3.90      -12.09     12.09 o
 -12   8   4     2787.48     2628.00     53.23 o
 -10   8   4      222.38      252.14     17.31 o
  -8   8   4     2295.68     2174.57     31.19 o
  -6   8   4       80.59       83.76      6.89 o
  -4   8   4        3.98       12.38      5.13 o
  -2   8   4        0.84       -4.69      4.69 o
   0   8   4      615.62      665.79     13.21 o
   2   8   4       37.42       43.77      5.67 o
   4   8   4     1255.31     1243.73     19.54 o
   6   8   4     2716.55     2637.15     36.41 o
   8   8   4      621.55      649.08     16.50 o
  10   8   4      380.62      313.74     12.00 o
  12   8   4      203.64      207.39     19.22 o
  14   8   4        8.08       22.23      6.55 o
  16   8   4      435.58      409.72     13.19 o
  18   8   4       59.72       77.21      9.24 o
  20   8   4        0.10        6.50      7.27 o
  22   8   4        6.23       -0.01      9.04 o
  24   8   4        0.42       38.49     29.25 o
 -25   9   4       27.95       23.54     12.08 o
 -23   9   4      150.80      181.56     27.19 o
 -21   9   4       48.17       71.70     20.57 o
 -19   9   4       31.59       26.10     17.14 o
 -17   9   4       77.15       60.55     19.06 o
 -15   9   4        2.44       -2.46     23.48 o
 -13   9   4       83.63      116.56      7.40 o
 -11   9   4      175.01      168.97      9.17 o
  -9   9   4      292.86      250.02     11.38 o
  -7   9   4       31.26       18.72      6.46 o
  -5   9   4     1028.45     1078.85     20.60 o
  -3   9   4      616.36      646.58     17.30 o
  -1   9   4      210.04      178.19     10.51 o
   1   9   4     1354.99     1397.93     28.04 o
   3   9   4     1860.15     1903.60     27.03 o
   5   9   4        2.40        0.01      5.31 o
   7   9   4       37.02       31.94      6.89 o
   9   9   4      150.62      157.82      9.65 o
  11   9   4       91.94      102.84     11.15 o
  13   9   4      207.09      217.34     11.53 o
  15   9   4      179.04      193.85     11.08 o
  17   9   4       62.78       59.58      8.36 o
  19   9   4        0.23       -0.26      6.38 o
  21   9   4       30.00       24.39     11.24 o
  23   9   4       37.41       50.97     22.36 o
 -24  10   4        1.42      -12.16     18.25 o
 -22  10   4        7.67       -2.90     19.29 o
 -20  10   4        6.80       17.48     18.94 o
 -18  10   4       24.99        8.17     16.92 o
 -16  10   4      134.32      184.16     25.27 o
 -14  10   4       68.71       73.01      7.28 o
 -12  10   4        9.24        2.67      5.90 o
 -10  10   4        2.38       -3.40      6.13 o
  -8  10   4        2.33       -2.41      6.68 o
  -6  10   4       36.53       33.72      8.18 o
  -4  10   4       73.26       92.26     17.91 o
  -2  10   4       38.47       33.84      9.06 o
   0  10   4       15.29        9.04      7.06 o
   2  10   4       50.31       45.26      7.94 o
   4  10   4        0.34       -1.74      6.73 o
   6  10   4       60.83       77.78      7.96 o
   8  10   4      183.46      164.87      9.74 o
  10  10   4       85.80       99.61     14.35 o
  12  10   4       73.41      104.12      9.74 o
  14  10   4       28.25       34.65      7.46 o
  16  10   4        0.01       -3.36      6.41 o
  18  10   4       31.93       31.45     10.84 o
  20  10   4       96.12      136.61     15.19 o
 -21  11   4        9.80       -5.38     21.55 o
 -19  11   4        0.00      -18.48     18.48 o
 -17  11   4        0.98       -6.35      7.79 o
 -15  11   4       43.93       26.01     10.64 o
 -13  11   4        0.07       -8.47     14.82 o
 -11  11   4        7.95        1.89      7.38 o
  -9  11   4        3.17       -3.35      7.82 o
  -7  11   4        6.60        8.63      9.23 o
  -5  11   4        0.13       -7.41      7.41 o
  -3  11   4        0.29       -7.76      7.76 o
  -1  11   4        4.73       13.89      8.31 o
   1  11   4       22.30       12.46      9.55 o
   3  11   4       18.58       19.27      7.70 o
   5  11   4        0.26       15.46      7.36 o
   7  11   4        1.00       -4.08      6.62 o
   9  11   4       33.07       21.25      7.45 o
  11  11   4        2.54       -6.18      6.18 o
  13  11   4        0.24       -1.71      7.20 o
  15  11   4       33.65       43.22      9.35 o
  17  11   4       45.78       58.68     13.66 o
  19  11   4        0.99       17.64     10.02 o
 -18  12   4        4.15       11.80     28.99 o
 -16  12   4        0.49        8.27     10.54 o
 -14  12   4       13.79       26.62     12.85 o
 -12  12   4        0.00       -7.37      7.37 o
 -10  12   4        9.31        5.27     14.18 o
  -8  12   4        0.00       -8.94      8.94 o
  -6  12   4        4.01        8.20      8.70 o
  -4  12   4       53.71       31.67      9.75 o
  -2  12   4        3.66       -0.24      8.34 o
   0  12   4        5.31       -8.28      8.28 o
   2  12   4        1.57        2.63      8.81 o
   4  12   4       26.46       42.18     10.71 o
   6  12   4        1.36       11.92     10.13 o
   8  12   4        6.25       12.24     10.21 o
  10  12   4        0.71        2.48      7.43 o
  12  12   4        0.20        5.99      9.66 o
  14  12   4        9.07       11.18     12.19 o
  16  12   4        2.63        8.21     11.82 o
 -15  13   4        0.15        4.08     34.06 o
 -13  13   4        0.03        2.26     16.81 o
 -11  13   4       56.75       79.52     10.08 o
  -9  13   4       67.60       98.62     13.18 o
  -7  13   4       17.69       20.85     11.83 o
  -5  13   4        4.59        8.08     10.45 o
  -3  13   4        0.53       -7.26      9.82 o
  -1  13   4       23.66       27.51     10.82 o
   1  13   4        3.17        1.72     10.22 o
   3  13   4        7.89      -12.74     12.74 o
   5  13   4       19.44       22.06     12.00 o
   7  13   4        0.34      -10.12     10.12 o
   9  13   4        2.23       -5.57     10.16 o
  11  13   4        4.65      -10.71     12.71 o
  13  13   4        1.80       -1.67     23.73 o
 -10  14   4        2.26       -6.57     12.61 o
  -8  14   4        6.31      -10.53     19.11 o
  -6  14   4      109.96      146.40     17.28 o
  -4  14   4       23.27       11.83     15.96 o
  -2  14   4        0.08       -2.80     10.82 o
   0  14   4       82.13       82.12     14.40 o
   2  14   4        2.35        6.53     21.56 o
   4  14   4      102.50      151.55     17.98 o
   6  14   4        1.62       -1.67     12.15 o
   8  14   4        3.12        6.39     15.14 o
 -31   1   5       10.19        1.00     12.46 o
 -29   1   5        6.14       12.50     10.00 o
 -27   1   5       97.44       97.03     13.36 o
 -25   1   5       47.47       41.33     10.21 o
 -23   1   5       23.42        5.03      7.05 o
 -21   1   5      331.64      295.91     11.52 o
 -19   1   5       82.33       72.92      6.41 o
 -17   1   5      363.55      342.88      9.66 o
 -15   1   5      375.43      337.65      9.00 o
 -13   1   5       18.65       37.83      3.28 o
 -11   1   5     3071.00     3097.08     29.90 o
  -9   1   5      583.21      652.89      8.09 o
  -7   1   5     1196.87     1253.81     11.83 o
  -5   1   5     5751.64     5795.47     48.03 o
  -3   1   5     7607.14     7461.29     60.83 o
  -1   1   5      339.95      301.09      6.15 o
   1   1   5     1540.53     1531.10     17.14 o
   3   1   5     2756.77     2871.36     31.10 o
   5   1   5       59.31       48.09      3.49 o
   7   1   5     3707.25     3724.44     37.40 o
   9   1   5     1739.78     1797.40     21.11 o
  11   1   5      706.06      567.42     11.63 o
  13   1   5      167.94      161.99      7.05 o
  15   1   5       71.62       59.97      6.42 o
  17   1   5      118.85      129.67     15.59 o
  19   1   5       33.39       16.75     14.41 o
  21   1   5       52.64       48.76     14.60 o
  23   1   5      333.79      348.02     27.71 o
  25   1   5        5.79        2.59     35.09 o
  27   1   5       10.80        1.66     14.96 o
  29   1   5       14.73        9.63     17.02 o
 -32   2   5       79.76       64.12     16.01 o
 -30   2   5       30.73       28.11     13.37 o
 -28   2   5       27.99       27.66     12.11 o
 -26   2   5        3.84       -8.07      8.07 o
 -24   2   5       19.46        3.04      6.71 o
 -22   2   5       25.73        6.43      6.46 o
 -20   2   5      676.81      622.62     14.22 o
 -18   2   5      504.12      462.94     11.59 o
 -16   2   5        9.02       10.21      3.26 o
 -14   2   5     2145.37     2339.95     24.86 o
 -12   2   5      103.04      160.97      4.56 o
 -10   2   5     5889.91     6064.39     48.71 o
  -8   2   5     1258.35     1542.55     15.85 o
  -6   2   5        7.87       -1.28      1.28 o
  -4   2   5     5558.40     5299.78     46.60 o
  -2   2   5        2.97       -0.46      1.99 o
   0   2   5     1025.87     1075.63     12.46 o
   2   2   5     1167.41     1047.26     13.16 o
   4   2   5      988.13      963.32     12.68 o
   6   2   5     1567.06     1558.82     19.43 o
   8   2   5      561.83      504.98     10.09 o
  10   2   5      464.59      466.46     10.23 o
  12   2   5       84.02       97.84      5.74 o
  14   2   5      503.66      478.90     11.68 o
  16   2   5      467.84      421.27     15.99 o
  18   2   5       37.13       35.65      8.25 o
  20   2   5       99.91       82.27     15.15 o
  22   2   5      133.90      125.58     20.85 o
  24   2   5       52.39       61.14     16.95 o
  26   2   5       44.14       30.98     15.75 o
  28   2   5      107.37      111.86     21.68 o
 -31   3   5        0.73      -11.70     11.70 o
 -29   3   5       53.34       73.85     13.90 o
 -27   3   5       11.24       13.45     10.54 o
 -25   3   5       28.62       37.97      9.95 o
 -23   3   5      129.67      125.54      9.45 o
 -21   3   5      613.39      670.22     15.83 o
 -19   3   5      273.23      301.79     10.48 o
 -17   3   5      408.05      377.06     11.05 o
 -15   3   5       70.06       49.90      4.46 o
 -13   3   5      214.80      284.98      6.67 o
 -11   3   5      616.03      695.55      9.69 o
  -9   3   5     3342.26     3324.47     31.66 o
  -7   3   5     1129.93     1139.86     11.87 o
  -5   3   5     1871.75     1843.14     21.78 o
  -3   3   5     1841.69     1982.64     20.00 o
  -1   3   5     1685.99     1442.71     16.60 o
   1   3   5      125.14      104.97      3.72 o
   3   3   5      893.72      817.37     11.33 o
   5   3   5     1142.54     1248.79     16.90 o
   7   3   5      216.30      292.03      8.81 o
   9   3   5       40.97       56.12      6.33 o
  11   3   5       35.01       41.92      4.21 o
  13   3   5      288.99      296.75     10.40 o
  15   3   5     1054.16     1120.13     25.55 o
  17   3   5      878.54      897.26     23.31 o
  19   3   5        0.05        1.08      7.11 o
  21   3   5       10.36       11.83     13.73 o
  23   3   5       76.05       93.45     23.16 o
  25   3   5       27.26       14.76     14.64 o
  27   3   5       37.89       24.35     16.93 o
 -30   4   5        0.21      -10.72     10.72 o
 -28   4   5       43.69       44.80     11.97 o
 -26   4   5       18.72       25.98     10.63 o
 -24   4   5        3.64       -6.23      6.23 o
 -22   4   5       31.37        8.51      6.48 o
 -20   4   5      470.63      481.64     13.03 o
 -18   4   5     2488.21     2372.41     32.41 o
 -16   4   5      957.25      924.15     14.48 o
 -14   4   5       40.12       41.35      3.51 o
 -12   4   5      406.00      379.26      7.01 o
 -10   4   5     1964.32     2490.24     22.70 o
  -8   4   5       83.92      114.04      4.00 o
  -6   4   5     2675.20     2743.56     25.50 o
  -4   4   5      190.48      265.07      6.92 o
  -2   4   5      578.15      673.03     10.27 o
   0   4   5      488.12      468.84      8.22 o
   2   4   5     1046.88     1079.89     13.83 o
   4   4   5     1082.98     1035.51     15.05 o
   6   4   5      799.49     1002.82     16.65 o
   8   4   5      594.44      597.33     11.22 o
  10   4   5     1285.54     1388.73     21.92 o
  12   4   5       94.29       75.72      6.48 o
  14   4   5       28.50       42.09      7.71 o
  16   4   5      123.64      150.96     11.55 o
  18   4   5      172.24      173.34     13.92 o
  20   4   5       40.32       46.51      9.47 o
  22   4   5       13.79        3.15     11.80 o
  24   4   5        3.94       14.08     17.06 o
  26   4   5       18.58        1.17     13.95 o
 -29   5   5       80.91       83.21     13.24 o
 -27   5   5       20.54       32.69      9.12 o
 -25   5   5        2.78        0.50      7.82 o
 -23   5   5        0.71       -5.34      5.34 o
 -21   5   5       25.36       22.18      5.67 o
 -19   5   5       12.71       11.46      7.07 o
 -17   5   5      349.83      349.53      9.45 o
 -15   5   5       63.50       64.01      5.51 o
 -13   5   5        0.51       -2.62      2.62 o
 -11   5   5     1018.27     1104.33     13.04 o
  -9   5   5      453.07      479.83      8.97 o
  -7   5   5      426.72      477.23      8.45 o
  -5   5   5     2056.71     2422.00     24.60 o
  -3   5   5     1834.63     1884.89     21.56 o
  -1   5   5        0.41       -2.46      2.46 o
   1   5   5       43.00       44.66      4.20 o
   3   5   5      194.20      163.86      6.36 o
   5   5   5      543.21      564.22     11.82 o
   7   5   5     1228.43     1340.01     19.28 o
   9   5   5       17.40        6.89      3.95 o
  11   5   5       16.37       10.37      4.74 o
  13   5   5        7.79       14.47      6.42 o
  15   5   5       15.16       14.59      6.74 o
  17   5   5      543.63      502.81     18.50 o
  19   5   5       74.55       88.66     10.54 o
  21   5   5       74.07       63.86     10.29 o
  23   5   5        5.92        5.13     12.89 o
  25   5   5       11.37       18.85     14.47 o
  27   5   5        1.68       11.16     14.39 o
 -28   6   5      118.41      114.82     13.31 o
 -26   6   5       35.50       57.48      8.45 o
 -24   6   5       31.10       26.06      8.87 o
 -22   6   5       17.54       15.54      5.54 o
 -20   6   5       62.08       67.41      5.74 o
 -18   6   5      239.90      225.73      8.03 o
 -16   6   5        0.91        3.26      7.55 o
 -14   6   5       38.01       41.32      5.06 o
 -12   6   5       31.56       30.39      4.12 o
 -10   6   5      490.16      491.59      9.49 o
  -8   6   5      112.60       95.42      4.79 o
  -6   6   5     1910.67     1868.66     22.39 o
  -4   6   5      495.61      525.69      9.64 o
  -2   6   5       89.41       92.14      4.51 o
   0   6   5      536.27      570.42     11.06 o
   2   6   5      443.68      401.51      9.95 o
   4   6   5      646.64      582.62     12.07 o
   6   6   5      579.75      637.31     14.90 o
   8   6   5       39.34       21.00      4.54 o
  10   6   5       28.32       11.80      5.15 o
  12   6   5        7.20       -2.96      5.44 o
  14   6   5       23.13       22.03      6.87 o
  16   6   5      453.18      426.22     20.96 o
  18   6   5      155.59      176.59     12.08 o
  20   6   5       24.11       37.98      9.23 o
  22   6   5       10.73       -4.63     10.36 o
  24   6   5       32.85       46.58     15.47 o
  26   6   5        2.86       -7.46     13.98 o
 -27   7   5       34.08       35.25     22.64 o
 -25   7   5       30.41       42.12      9.67 o
 -23   7   5      141.53      147.06      9.76 o
 -21   7   5        0.03       -6.14      6.14 o
 -19   7   5        5.51       10.61      4.68 o
 -17   7   5      240.88      208.09     18.14 o
 -15   7   5      147.83      153.48     20.82 o
 -13   7   5     1152.32     1111.58     24.87 o
 -11   7   5     1649.92     1690.69     25.13 o
  -9   7   5      211.56      213.75      7.30 o
  -7   7   5       66.65       53.10      4.76 o
  -5   7   5       55.24       48.80      4.55 o
  -3   7   5      756.41      761.80     15.38 o
  -1   7   5     1933.50     1797.47     23.80 o
   1   7   5       26.18       28.58      4.42 o
   3   7   5       54.08       50.35      5.14 o
   5   7   5      253.12      222.60      9.47 o
   7   7   5      686.13      611.90     14.44 o
   9   7   5       91.85       93.63      7.82 o
  11   7   5      436.07      456.49     12.63 o
  13   7   5      502.44      509.33     16.92 o
  15   7   5       91.97      115.22      9.78 o
  17   7   5       53.05       25.71      8.01 o
  19   7   5       31.62       17.24      8.31 o
  21   7   5       93.33      116.90     11.49 o
  23   7   5        8.49        4.56     12.02 o
  25   7   5        1.21      -11.97     11.97 o
 -26   8   5        2.52        6.40      9.73 o
 -24   8   5        0.08       -5.60      5.66 o
 -22   8   5      101.51      119.25      7.86 o
 -20   8   5        0.22       -1.34     15.26 o
 -18   8   5        6.98        9.90     14.02 o
 -16   8   5       81.57       83.64      9.70 o
 -14   8   5       22.55       16.47      7.49 o
 -12   8   5      157.98      153.73     13.93 o
 -10   8   5      200.08      204.92      9.86 o
  -8   8   5      917.60      874.26     20.78 o
  -6   8   5       73.65       84.71      7.09 o
  -4   8   5        3.91        0.29      5.72 o
  -2   8   5     1138.01     1131.38     20.18 o
   0   8   5      226.69      256.51      8.70 o
   2   8   5      597.85      590.04     14.17 o
   4   8   5        0.14       -3.95      6.76 o
   6   8   5        0.78        7.32      9.69 o
   8   8   5        6.68       10.77      5.91 o
  10   8   5       27.59       24.06      6.82 o
  12   8   5       77.70       57.30      7.96 o
  14   8   5       33.98       20.58      7.40 o
  16   8   5       35.90       38.58      7.13 o
  18   8   5      123.49      148.44     13.26 o
  20   8   5       42.69       33.82      8.78 o
  22   8   5        1.61        5.39     11.35 o
  24   8   5        2.14       26.04     28.48 o
 -25   9   5       17.89        9.16      8.22 o
 -23   9   5       37.66       26.01     21.86 o
 -21   9   5        1.05       -6.78     15.85 o
 -19   9   5        3.30        0.81     15.56 o
 -17   9   5       34.32       33.92     25.34 o
 -15   9   5        6.74        9.15      5.18 o
 -13   9   5       78.18       68.01      7.19 o
 -11   9   5       27.75       25.68      6.45 o
  -9   9   5      352.99      331.15     19.81 o
  -7   9   5      135.39      184.54     10.20 o
  -5   9   5      710.56      727.33     18.64 o
  -3   9   5      129.97      105.26     10.01 o
  -1   9   5     1803.84     1695.89     30.44 o
   1   9   5      137.30      151.61     10.13 o
   3   9   5       61.67       73.36      9.79 o
   5   9   5       35.71       47.15      7.11 o
   7   9   5        9.77        8.89      6.96 o
   9   9   5        3.69       -2.07      6.07 o
  11   9   5       55.02       45.28      8.00 o
  13   9   5       53.07       35.74     10.44 o
  15   9   5      130.26      144.22     19.16 o
  17   9   5       43.98       42.04      9.76 o
  19   9   5        0.33        0.39      7.30 o
  21   9   5       27.86       43.34     21.31 o
 -24  10   5        0.03        3.17     19.56 o
 -22  10   5       45.29       65.91     24.76 o
 -20  10   5        2.22       13.41     18.14 o
 -18  10   5       24.77       23.14     18.72 o
 -16  10   5      157.87      137.01     13.91 o
 -14  10   5        0.06       -4.55      7.30 o
 -12  10   5       20.01       15.71      6.57 o
 -10  10   5       23.93       21.96      8.02 o
  -8  10   5      101.51      121.96     10.03 o
  -6  10   5       80.97       59.17      9.10 o
  -4  10   5        7.71        5.58      7.73 o
  -2  10   5       71.93       62.51      9.80 o
   0  10   5      310.61      272.38     12.92 o
   2  10   5      369.89      347.31     14.18 o
   4  10   5       89.00       99.73     11.36 o
   6  10   5       49.81       26.57      7.05 o
   8  10   5       63.45       46.93      7.87 o
  10  10   5       30.02       34.87      8.80 o
  12  10   5       35.12       25.17      7.80 o
  14  10   5       10.33        8.93      7.20 o
  16  10   5        2.06        6.71      7.46 o
  18  10   5       49.05       50.47      9.04 o
  20  10   5        4.47       18.55     20.14 o
 -21  11   5       12.65      -14.65     20.18 o
 -19  11   5        7.99      -20.65     20.65 o
 -17  11   5        0.66       -1.76      8.65 o
 -15  11   5        3.86        0.92     18.22 o
 -13  11   5        4.50       -2.06      7.02 o
 -11  11   5      168.58      174.88     12.65 o
  -9  11   5        1.43        1.10      8.08 o
  -7  11   5       10.28        6.65      7.90 o
  -5  11   5       38.40       11.81      8.66 o
  -3  11   5      267.64      266.11     14.85 o
  -1  11   5        0.79        0.45      8.29 o
   1  11   5       19.40       29.74      9.44 o
   3  11   5      159.43      164.22     14.28 o
   5  11   5        3.17        3.52      6.94 o
   7  11   5       65.71       57.55      8.81 o
   9  11   5       19.49       24.30      7.99 o
  11  11   5        0.03        3.59      8.30 o
  13  11   5        3.93        8.10      8.43 o
  15  11   5       21.68       14.00      9.15 o
  17  11   5       15.89       25.55     12.10 o
 -18  12   5        0.62       -3.59     28.48 o
 -16  12   5      130.68      162.03     38.10 o
 -14  12   5       19.99       16.65     12.28 o
 -12  12   5        1.09        9.12      8.01 o
 -10  12   5       16.88       19.88     14.54 o
  -8  12   5       23.70       20.18     10.06 o
  -6  12   5        0.38       -2.24      8.78 o
  -4  12   5        0.84       -7.07      9.36 o
  -2  12   5       13.35       16.77      9.41 o
   0  12   5        0.14       11.69      9.29 o
   2  12   5       22.04       10.64      9.80 o
   4  12   5       11.58       20.07      9.91 o
   6  12   5      101.62      136.04     14.65 o
   8  12   5        7.09       19.86     10.52 o
  10  12   5        0.20       -0.40      8.88 o
  12  12   5        7.21       -3.19      9.28 o
  14  12   5        0.33        1.84     12.39 o
 -15  13   5        3.89       14.24     30.53 o
 -13  13   5       29.32       12.83     27.45 o
 -11  13   5        2.79        8.36     10.22 o
  -9  13   5       14.48       16.02     12.01 o
  -7  13   5       34.31       53.44     12.73 o
  -5  13   5        0.48       -5.03     10.30 o
  -3  13   5        3.40        4.47      9.95 o
  -1  13   5       18.17       -6.07      9.93 o
   1  13   5       29.07       27.26     11.30 o
   3  13   5        2.66       11.26     12.01 o
   5  13   5        0.70        0.72     10.85 o
   7  13   5        0.72       -7.96     10.47 o
   9  13   5        0.76      -10.02     10.02 o
  11  13   5       30.99       25.28     15.52 o
 -10  14   5        1.21        7.63     13.25 o
  -8  14   5        0.05        0.20     13.38 o
  -6  14   5        2.99      -12.39     12.39 o
  -4  14   5       55.21       51.60     14.66 o
  -2  14   5        0.11      -12.16     12.16 o
   0  14   5        8.53        4.67     13.78 o
   2  14   5       15.59       23.82     14.14 o
   4  14   5        0.01        0.27     16.84 o
   6  14   5        0.00        3.56     15.16 o
 -32   0   6        5.82       12.70     22.45 o
 -30   0   6        2.70       16.42     15.38 o
 -28   0   6       26.07       20.66     20.46 o
 -26   0   6      122.29      135.74     18.56 o
 -24   0   6      160.02      136.09     17.54 o
 -22   0   6     1063.71      918.75     28.87 o
 -20   0   6     2072.84     2048.17     44.20 o
 -18   0   6      329.31      301.57     12.36 o
 -16   0   6      679.61      687.85     17.25 o
 -14   0   6      966.12     1027.66     20.93 o
 -12   0   6      716.32      718.71     13.94 o
 -10   0   6       49.96       28.80      5.19 o
  -8   0   6     2316.93     2185.59     27.08 o
  -6   0   6     3039.95     3623.26     45.18 o
  -4   0   6     3183.84     3200.33     40.49 o
  -2   0   6    17125.36    17341.24    194.49 o
   0   0   6   115760.05    99320.98   1228.68 o
   2   0   6       79.63       31.99     13.10 o
   4   0   6     6922.16     6721.67     89.53 o
   6   0   6     1877.71     1840.56     30.37 o
   8   0   6      355.62      388.66     12.15 o
  10   0   6      447.87      417.29     13.27 o
  12   0   6     5032.25     4948.79     83.00 o
  14   0   6      721.37      709.74     22.63 o
  16   0   6       28.42       31.61      8.51 o
  18   0   6       71.76       69.92     20.01 o
  20   0   6       63.31       85.06     22.96 o
  22   0   6      690.31      623.87     47.08 o
  24   0   6      257.13      373.58     39.26 o
  26   0   6       49.64       56.96     25.02 o
  28   0   6       39.85       26.04     25.40 o
 -31   1   6       16.81       17.15     14.99 o
 -29   1   6       10.84        8.76     10.30 o
 -27   1   6      190.43      222.10     15.50 o
 -25   1   6       58.37       69.88     10.89 o
 -23   1   6      116.66       94.15      9.45 o
 -21   1   6      147.16      169.09     10.19 o
 -19   1   6      194.07      160.80      7.89 o
 -17   1   6      283.27      238.77     10.91 o
 -15   1   6     1131.08     1075.93     15.46 o
 -13   1   6        0.40        0.26      2.76 o
 -11   1   6     1107.38     1470.53     16.94 o
  -9   1   6      197.48      193.09      4.67 o
  -7   1   6      240.03      270.72      4.92 o
  -5   1   6     4475.34     4303.33     39.12 o
  -3   1   6    30299.62    28591.75    236.05 o
  -1   1   6       24.55       43.49      9.35 o
   1   1   6     6308.93     7313.65     67.84 o
   3   1   6      547.84      560.79     13.47 o
   5   1   6      158.99      176.14      5.61 o
   7   1   6      365.89      341.27      7.89 o
   9   1   6     2586.73     2564.88     28.54 o
  11   1   6      691.33      697.02     13.48 o
  13   1   6      401.29      409.04     10.94 o
  15   1   6        6.88        2.35      5.22 o
  17   1   6      230.58      232.86     12.77 o
  19   1   6      191.05      197.60     35.73 o
  21   1   6      174.57      196.65     20.57 o
  23   1   6       80.74       85.08     21.42 o
  25   1   6        3.01       -7.86     14.04 o
  27   1   6       10.46       26.79     38.36 o
 -32   2   6       21.13       19.29     14.70 o
 -30   2   6       29.86       13.11     19.21 o
 -28   2   6       56.73       41.51     13.08 o
 -26   2   6       17.51        4.55      9.11 o
 -24   2   6        1.10       -3.61      6.50 o
 -22   2   6       56.98       60.00      8.07 o
 -20   2   6      176.54      170.70      9.39 o
 -18   2   6      149.83      139.43      7.26 o
 -16   2   6      493.16      467.92     10.08 o
 -14   2   6        4.41        7.47      2.93 o
 -12   2   6     1657.33     1597.91     17.21 o
 -10   2   6     1982.25     2152.12     21.48 o
  -8   2   6      642.10      650.14      9.10 o
  -6   2   6      587.51      693.73      9.60 o
  -4   2   6     1195.23     1248.05     14.27 o
  -2   2   6     2322.18     2401.48     25.30 o
   0   2   6      741.68      742.57     10.25 o
   2   2   6      413.07      401.13      7.78 o
   4   2   6      432.26      373.30      7.73 o
   6   2   6      889.37      920.52     13.99 o
   8   2   6     1606.91     1657.61     22.07 o
  10   2   6      357.53      377.67      9.76 o
  12   2   6       68.56       61.34      5.52 o
  14   2   6       40.55       48.45      6.54 o
  16   2   6      152.57      160.88     19.16 o
  18   2   6      199.37      181.67     12.21 o
  20   2   6        0.62        2.74     11.65 o
  22   2   6       41.05       56.81     16.00 o
  24   2   6       66.07       82.97     18.03 o
  26   2   6       22.77       35.72     16.31 o
  28   2   6        2.27       14.52     16.39 o
 -31   3   6        4.56      -10.35     14.99 o
 -29   3   6        6.19       -8.79     11.06 o
 -27   3   6        0.28       -9.45      9.45 o
 -25   3   6       18.12        6.35      9.98 o
 -23   3   6       31.35       21.83      7.03 o
 -21   3   6        2.22       -5.24      5.24 o
 -19   3   6      144.98      127.21      7.88 o
 -17   3   6     1031.34     1057.25     16.44 o
 -15   3   6        0.78        3.66      3.10 o
 -13   3   6     1456.45     1531.49     18.22 o
 -11   3   6        9.44        4.35      2.64 o
  -9   3   6      348.81      427.38      6.74 o
  -7   3   6     4996.91     5883.99     53.11 o
  -5   3   6     5255.68     5588.74     52.97 o
  -3   3   6     2239.08     2394.89     24.00 o
  -1   3   6      752.83      775.96     11.22 o
   1   3   6      193.29      171.45      4.99 o
   3   3   6      240.51      231.76      6.23 o
   5   3   6     2969.29     3233.27     33.48 o
   7   3   6      373.76      384.79      9.26 o
   9   3   6        8.08        4.05      3.71 o
  11   3   6      112.25      110.18      6.63 o
  13   3   6      829.36      831.32     17.67 o
  15   3   6        0.32       -0.72      7.12 o
  17   3   6      472.97      542.96     18.85 o
  19   3   6        0.73        6.05     11.30 o
  21   3   6       84.95      119.41     17.75 o
  23   3   6        5.35      -11.93     11.93 o
  25   3   6       13.86       13.66     15.19 o
  27   3   6        0.09      -14.90     14.90 o
 -30   4   6       36.19       40.09     12.35 o
 -28   4   6       68.93       84.13     14.72 o
 -26   4   6        0.43       -2.10      7.52 o
 -24   4   6        1.00       -6.54      6.54 o
 -22   4   6       53.42       75.88     10.50 o
 -20   4   6      156.22      145.42      8.44 o
 -18   4   6      236.21      257.47      9.68 o
 -16   4   6       94.73       72.22      5.19 o
 -14   4   6      470.18      423.45      8.47 o
 -12   4   6       72.83       95.00      4.14 o
 -10   4   6     3973.93     4027.90     36.59 o
  -8   4   6     3312.35     3182.18     36.93 o
  -6   4   6        4.37       -0.50      1.95 o
  -4   4   6     1256.29     1311.56     16.55 o
  -2   4   6     3056.25     2831.25     29.83 o
   0   4   6      320.00      294.14      7.41 o
   2   4   6       68.11       66.60      3.81 o
   4   4   6        0.64       -0.30      3.09 o
   6   4   6       79.81       62.32      4.66 o
   8   4   6      402.19      398.58     15.41 o
  10   4   6       71.02       72.09      6.27 o
  12   4   6      149.82      136.63     11.76 o
  14   4   6      802.99      817.25     21.95 o
  16   4   6      709.88      727.12     21.44 o
  18   4   6       15.51       17.90      8.16 o
  20   4   6        2.47       12.14     10.00 o
  22   4   6        0.33      -10.24     11.77 o
  24   4   6       32.05       70.32     17.38 o
  26   4   6       12.26        3.57     19.11 o
 -29   5   6        0.73        0.05     10.33 o
 -27   5   6      271.61      372.65     16.61 o
 -25   5   6        4.87       11.97      7.20 o
 -23   5   6       23.69       24.45      6.59 o
 -21   5   6       17.95        9.89      5.44 o
 -19   5   6      255.12      194.80      8.88 o
 -17   5   6        7.97       11.26      5.12 o
 -15   5   6     2459.35     2435.86     33.03 o
 -13   5   6     1373.86     1344.72     19.39 o
 -11   5   6      358.77      356.48      7.26 o
  -9   5   6      141.83      166.49      5.66 o
  -7   5   6      153.41      187.67      6.24 o
  -5   5   6       43.94       14.16      3.56 o
  -3   5   6     1430.84     1384.40     17.63 o
  -1   5   6       63.13       27.26      3.38 o
   1   5   6       50.76       70.30      5.58 o
   3   5   6      177.35      165.89      6.85 o
   5   5   6      211.23      191.12      8.91 o
   7   5   6     2483.78     2529.11     33.01 o
   9   5   6      396.99      384.67     10.67 o
  11   5   6     1183.09     1212.38     26.39 o
  13   5   6      121.34      116.49      9.62 o
  15   5   6      137.14      134.03     10.32 o
  17   5   6       73.72       91.19     10.26 o
  19   5   6      281.24      290.95     15.09 o
  21   5   6      133.05      118.84     14.74 o
  23   5   6       10.74       21.91     16.93 o
  25   5   6        2.59       -1.81     30.66 o
 -28   6   6        3.61        4.97      8.05 o
 -26   6   6       43.10       38.70      7.86 o
 -24   6   6       49.29       45.20      7.17 o
 -22   6   6       11.74        7.18      5.56 o
 -20   6   6       22.26       12.02      7.53 o
 -18   6   6        2.23       -1.48      6.29 o
 -16   6   6       53.49       32.64      4.70 o
 -14   6   6      861.59      782.10     13.47 o
 -12   6   6     1103.07     1054.37     16.60 o
 -10   6   6     1204.21     1196.71     16.93 o
  -8   6   6      308.81      270.85      7.65 o
  -6   6   6      346.78      298.31      8.11 o
  -4   6   6      318.25      309.34     10.45 o
  -2   6   6     1365.46     1487.92     18.99 o
   0   6   6      722.83      749.00     13.35 o
   2   6   6       87.80       81.48      5.61 o
   4   6   6        8.49        2.15      3.38 o
   6   6   6      265.37      287.48      9.26 o
   8   6   6        5.27        2.22      4.70 o
  10   6   6      600.56      584.49     15.97 o
  12   6   6     1539.45     1509.30     30.86 o
  14   6   6      118.09      115.08     10.41 o
  16   6   6        0.38       -7.54      7.54 o
  18   6   6       56.10       61.77      9.94 o
  20   6   6       29.56       17.53     10.91 o
  22   6   6        6.02       -2.43     12.93 o
  24   6   6       91.47       76.39     16.89 o
 -27   7   6        6.50       -3.44     12.35 o
 -25   7   6        7.10        4.59      7.72 o
 -23   7   6       71.19       55.22      6.61 o
 -21   7   6       73.45       70.45      6.16 o
 -19   7   6       11.17       12.32      6.57 o
 -17   7   6       21.72       17.23      4.34 o
 -15   7   6      306.85      264.42      8.67 o
 -13   7   6      258.37      258.05     10.36 o
 -11   7   6      691.88      691.92     16.30 o
  -9   7   6      261.60      215.33      8.37 o
  -7   7   6       15.11        4.85      6.34 o
  -5   7   6       44.44       40.08      5.13 o
  -3   7   6      407.36      435.79     12.16 o
  -1   7   6      217.04      226.97      8.04 o
   1   7   6     1028.52     1063.41     17.24 o
   3   7   6       37.61       60.07      6.53 o
   5   7   6       24.26       27.88      6.05 o
   7   7   6       28.64       10.53      7.99 o
   9   7   6      313.90      304.77     12.24 o
  11   7   6       29.42       23.81      6.24 o
  13   7   6      285.24      267.90     13.16 o
  15   7   6       55.73       66.65      9.24 o
  17   7   6       31.69       42.61     10.18 o
  19   7   6        4.64        7.37     10.11 o
  21   7   6        0.28        2.79     10.54 o
  23   7   6        0.68        2.74     12.91 o
 -26   8   6       21.37       22.06     10.92 o
 -24   8   6        8.37        9.75      6.35 o
 -22   8   6        5.32        4.86      8.57 o
 -20   8   6      185.96      210.40      9.88 o
 -18   8   6       97.22       89.64      5.62 o
 -16   8   6       63.62       49.32      6.14 o
 -14   8   6      202.09      165.50      9.40 o
 -12   8   6      423.34      465.34     16.04 o
 -10   8   6     1181.39     1092.37     27.00 o
  -8   8   6      181.22      179.92     10.01 o
  -6   8   6      972.96      964.59     19.16 o
  -4   8   6       32.05       39.94      6.50 o
  -2   8   6      957.47      917.59     18.47 o
   0   8   6      143.06      131.58      7.90 o
   2   8   6      807.75      742.87     16.24 o
   4   8   6     1361.29     1366.49     28.51 o
   6   8   6      326.92      342.23     12.94 o
   8   8   6      187.78      145.38      9.72 o
  10   8   6        5.90        0.06      6.52 o
  12   8   6       55.29       65.38      8.61 o
  14   8   6      213.74      189.45     10.40 o
  16   8   6        6.16       -1.02      6.46 o
  18   8   6        1.24       -1.03      7.62 o
  20   8   6        5.90        4.80     10.12 o
  22   8   6       17.42        7.82     11.93 o
 -25   9   6       50.33       28.82     19.72 o
 -23   9   6        8.20        9.23      8.78 o
 -21   9   6        0.12        0.53      7.66 o
 -19   9   6       17.55       -8.46     15.17 o
 -17   9   6      217.41      244.32     25.94 o
 -15   9   6      172.12      222.18     19.20 o
 -13   9   6        1.54        6.76      6.05 o
 -11   9   6      496.87      457.14     16.05 o
  -9   9   6       65.14       54.61      7.86 o
  -7   9   6     1355.62     1450.06     27.60 o
  -5   9   6      336.47      361.60     13.80 o
  -3   9   6        3.70       -2.22      6.61 o
  -1   9   6      808.20      845.18     21.01 o
   1   9   6      408.15      442.99     16.91 o
   3   9   6      217.47      193.95     10.77 o
   5   9   6       42.30       30.71      6.55 o
   7   9   6      860.25      864.55     24.34 o
   9   9   6      200.74      210.24     12.08 o
  11   9   6        2.38        0.43      6.78 o
  13   9   6       35.52       44.52      8.39 o
  15   9   6        2.17        3.08      7.19 o
  17   9   6       93.54       66.91      9.84 o
  19   9   6       66.61       74.57     19.88 o
  21   9   6       14.89       11.57     11.24 o
 -24  10   6       15.06       13.09     45.16 o
 -22  10   6       70.37       99.64     24.37 o
 -20  10   6        6.13       -7.62      9.45 o
 -18  10   6       21.47        8.75      8.17 o
 -16  10   6        5.11       12.35      8.84 o
 -14  10   6       28.50       27.99      7.08 o
 -12  10   6      105.56      144.11     10.21 o
 -10  10   6      160.60      176.07     11.48 o
  -8  10   6       23.89       20.16      7.76 o
  -6  10   6       23.17        4.96     12.05 o
  -4  10   6       95.24      108.63     11.11 o
  -2  10   6        5.58        1.60     11.94 o
   0  10   6        0.03       11.54      8.83 o
   2  10   6      717.45      749.08     20.45 o
   4  10   6      203.65      243.52     12.35 o
   6  10   6       31.73       24.89      7.41 o
   8  10   6       12.01       18.28     11.69 o
  10  10   6       38.27       40.64     16.68 o
  12  10   6        5.12        7.72      8.13 o
  14  10   6       18.95       16.60      8.77 o
  16  10   6       25.89       26.78      8.64 o
  18  10   6       24.64       33.10     13.39 o
 -21  11   6       20.40        5.15     20.99 o
 -19  11   6        0.34      -26.04     26.04 o
 -17  11   6        7.04        5.86      9.56 o
 -15  11   6        4.76        7.50     10.54 o
 -13  11   6        1.76       10.11      7.76 o
 -11  11   6       13.50        4.73      9.46 o
  -9  11   6        4.83       -4.68      8.26 o
  -7  11   6        2.92       -0.77      7.80 o
  -5  11   6        7.15       14.47      8.67 o
  -3  11   6       22.07       25.92      9.59 o
  -1  11   6       40.33       50.89     10.41 o
   1  11   6       12.86       -7.82      8.31 o
   3  11   6        1.83       -3.10      8.51 o
   5  11   6        0.03       -4.25      8.14 o
   7  11   6        1.22        0.36      9.22 o
   9  11   6       11.00        0.36      9.05 o
  11  11   6        0.48       12.98     11.70 o
  13  11   6       16.58        0.39     15.65 o
  15  11   6        6.14        2.18     20.91 o
  17  11   6        1.86      -22.45     22.45 o
 -18  12   6        0.29        5.39     28.86 o
 -16  12   6       14.58       23.99     27.45 o
 -14  12   6       38.57       30.67     29.25 o
 -12  12   6        7.46       -0.81      8.60 o
 -10  12   6        9.31        4.09      9.43 o
  -8  12   6       13.16        7.23      9.72 o
  -6  12   6        4.18       -9.14      9.14 o
  -4  12   6       23.63       40.40     11.15 o
  -2  12   6        6.63        6.14      9.20 o
   0  12   6        1.12       -7.63      9.09 o
   2  12   6        0.09       10.49     10.12 o
   4  12   6        7.33       -3.14     10.59 o
   6  12   6       18.10       16.85     11.14 o
   8  12   6       18.67        5.33     10.44 o
  10  12   6        1.02       -1.87      9.80 o
  12  12   6        2.90        4.62      9.61 o
  14  12   6       11.27       15.38     13.17 o
 -15  13   6        0.01      -24.12     26.17 o
 -13  13   6       32.06       60.30     29.89 o
 -11  13   6       34.36       27.73     10.85 o
  -9  13   6       22.15        3.69     10.34 o
  -7  13   6        5.81      -15.15     15.18 o
  -5  13   6       33.50       46.39     12.90 o
  -3  13   6       31.26       30.30     11.11 o
  -1  13   6        3.31       -3.71     10.17 o
   1  13   6       17.72       27.22     11.24 o
   3  13   6        0.50       -2.14     11.67 o
   5  13   6       43.97       63.98     14.21 o
   7  13   6        2.29        3.92     10.94 o
   9  13   6        2.30       -6.28     10.94 o
  11  13   6       16.32       19.78     24.31 o
  -8  14   6       37.59       56.70     23.61 o
  -6  14   6       17.73       28.44     13.72 o
  -4  14   6        2.91       -5.03     12.42 o
  -2  14   6        0.05        6.92     12.88 o
   0  14   6       10.15        6.03     13.87 o
   2  14   6       54.09       54.45     15.40 o
   4  14   6        0.25        5.06     13.98 o
 -31   1   7       61.98      120.30     17.16 o
 -29   1   7       79.29       81.82     13.26 o
 -27   1   7      150.78      143.99     13.91 o
 -25   1   7       40.97       21.13      9.77 o
 -23   1   7       24.01       10.07      7.34 o
 -21   1   7      189.64      189.72     11.07 o
 -19   1   7     1127.94     1067.96     18.77 o
 -17   1   7      599.76      528.15     11.08 o
 -15   1   7      587.43      547.89     10.79 o
 -13   1   7      675.09      717.42     11.26 o
 -11   1   7      793.36      838.92     12.00 o
  -9   1   7     4676.85     5017.64     41.60 o
  -7   1   7     2333.92     2369.26     22.84 o
  -5   1   7     7688.13     7961.43     69.54 o
  -3   1   7     8207.13     8420.49     73.37 o
  -1   1   7     1236.91     1310.19     16.51 o
   1   1   7       63.50       36.40      3.61 o
   3   1   7     1524.95     1664.61     21.42 o
   5   1   7     4098.09     4054.03     41.26 o
   7   1   7     6375.52     6626.83     63.96 o
   9   1   7      279.70      223.73      7.12 o
  11   1   7       10.72        3.81      4.32 o
  13   1   7        0.11       -4.00      4.00 o
  15   1   7      236.19      251.04     13.03 o
  17   1   7      240.62      236.94     15.55 o
  19   1   7      179.03      169.35     18.71 o
  21   1   7       91.21       84.97     17.44 o
  23   1   7       40.44       32.07     23.80 o
  25   1   7        0.20      -10.32     13.93 o
  27   1   7        5.78        7.88     21.68 o
 -32   2   7      141.25      126.12     18.39 o
 -30   2   7        3.56       -2.60     18.13 o
 -28   2   7        0.07      -10.52     10.52 o
 -26   2   7      118.15      138.85     13.31 o
 -24   2   7       62.84       51.76      8.62 o
 -22   2   7      454.05      428.94     15.20 o
 -20   2   7     2335.99     2299.11     33.90 o
 -18   2   7        7.94        9.53      4.82 o
 -16   2   7      138.36      147.30      6.42 o
 -14   2   7      580.88      542.80     11.50 o
 -12   2   7     1955.75     1954.29     23.42 o
 -10   2   7     3063.23     2745.83     26.52 o
  -8   2   7     4703.76     4713.38     48.09 o
  -6   2   7     2737.82     2776.48     32.44 o
  -4   2   7     6502.59     7621.25     66.91 o
  -2   2   7     5332.30     5446.20     62.66 o
   0   2   7       73.83       51.05      3.54 o
   2   2   7    14992.49    15022.71    135.18 o
   4   2   7     3120.45     3103.23     32.92 o
   6   2   7      589.04      529.91     10.83 o
   8   2   7      404.78      452.45     10.68 o
  10   2   7      682.68      654.39     17.72 o
  12   2   7     1501.22     1584.97     24.27 o
  14   2   7     1465.65     1357.74     41.05 o
  16   2   7        6.31       -2.61      7.51 o
  18   2   7        7.50        6.40     17.02 o
  20   2   7       58.67       42.96     14.93 o
  22   2   7      121.35      130.26     32.46 o
  24   2   7      342.76      346.71     27.32 o
  26   2   7       93.32      111.12     21.11 o
 -31   3   7      155.30      151.54     17.14 o
 -29   3   7        0.04      -11.20     11.20 o
 -27   3   7       93.61      109.49     19.31 o
 -25   3   7      311.79      370.24     16.86 o
 -23   3   7       39.88       36.29      7.64 o
 -21   3   7       15.64        8.97      5.94 o
 -19   3   7     1580.94     1564.75     25.55 o
 -17   3   7      380.65      381.80     10.13 o
 -15   3   7      643.16      602.98     11.78 o
 -13   3   7      618.57      707.51     11.48 o
 -11   3   7     1056.21      931.47     11.04 o
  -9   3   7      245.25      262.14      8.78 o
  -7   3   7     2057.56     2232.35     25.13 o
  -5   3   7       30.24        9.95      2.21 o
  -3   3   7     8434.77     8413.39     78.34 o
  -1   3   7     1808.01     1594.72     19.25 o
   1   3   7       80.02       90.27      4.25 o
   3   3   7        5.71        9.95      4.01 o
   5   3   7       11.70        2.60      3.52 o
   7   3   7     1958.69     1986.53     28.20 o
   9   3   7     2614.57     2624.65     34.88 o
  11   3   7      902.19      884.89     16.17 o
  13   3   7      124.57      135.63     15.42 o
  15   3   7      623.00      594.63     22.67 o
  17   3   7       45.84       50.96      9.64 o
  19   3   7       11.94       16.39     10.59 o
  21   3   7      495.70      513.15     47.47 o
  23   3   7       30.47       73.49     17.83 o
  25   3   7        1.13       14.08     21.87 o
  27   3   7       28.68       43.26     18.64 o
 -30   4   7       13.78        0.45     11.34 o
 -28   4   7       27.39       20.92     13.34 o
 -26   4   7        8.59        3.11      7.87 o
 -24   4   7       19.90       20.41      8.02 o
 -22   4   7      167.24      184.34     10.40 o
 -20   4   7     1756.91     1898.00     31.95 o
 -18   4   7      111.60       95.66      7.16 o
 -16   4   7      520.87      468.90     10.81 o
 -14   4   7        0.04       -2.46      3.28 o
 -12   4   7        6.69        6.79      2.87 o
 -10   4   7        6.86       19.27      3.54 o
  -8   4   7     2868.62     3104.66     32.83 o
  -6   4   7        2.71        4.68      2.95 o
  -4   4   7      463.52      475.93      9.30 o
  -2   4   7      296.72      326.44      7.73 o
   0   4   7      368.80      351.53      8.46 o
   2   4   7     2924.24     3068.04     32.59 o
   4   4   7      173.26       98.17      5.49 o
   6   4   7        0.26       -2.44      3.55 o
   8   4   7     1485.70     1509.51     22.91 o
  10   4   7      117.55      134.84      8.00 o
  12   4   7       16.23       40.32      7.68 o
  14   4   7      872.58      911.91     24.23 o
  16   4   7      164.15      185.55     12.62 o
  18   4   7      280.73      248.33     14.54 o
  20   4   7        0.22       -7.91     12.51 o
  22   4   7        4.72       -1.16     13.15 o
  24   4   7        2.62        1.35     15.10 o
  26   4   7       96.47       94.46     35.73 o
 -29   5   7       22.10       15.40     11.48 o
 -27   5   7       41.13       30.14      9.31 o
 -25   5   7        3.56      -10.57     10.57 o
 -23   5   7       17.11        7.73      6.35 o
 -21   5   7        6.04        5.94      5.60 o
 -19   5   7      280.28      256.07     11.93 o
 -17   5   7      130.19      115.24      9.85 o
 -15   5   7      739.95      741.97     14.17 o
 -13   5   7      439.74      447.19     10.01 o
 -11   5   7      278.89      340.63     13.25 o
  -9   5   7      397.20      459.92     13.32 o
  -7   5   7       36.64       55.03      4.03 o
  -5   5   7     2078.28     2399.10     25.40 o
  -3   5   7       70.44      109.92      5.26 o
  -1   5   7     1702.86     1677.17     22.13 o
   1   5   7        0.02       -1.56      3.70 o
   3   5   7      211.82      253.43      8.66 o
   5   5   7       26.42       24.74      4.29 o
   7   5   7      177.70      186.36      9.20 o
   9   5   7      253.39      216.89     10.27 o
  11   5   7       73.41       65.54      7.74 o
  13   5   7       39.11       25.82      8.06 o
  15   5   7       50.20       42.69      9.56 o
  17   5   7       14.63       11.32      7.98 o
  19   5   7       72.35       56.89     13.03 o
  21   5   7       11.24       45.97     14.15 o
  23   5   7       20.06       14.33     13.76 o
  25   5   7       12.10       19.22     15.14 o
 -28   6   7       22.60       48.43     23.80 o
 -26   6   7        2.61        1.29      7.06 o
 -24   6   7       71.93       69.96      7.99 o
 -22   6   7       63.05       67.50     11.43 o
 -20   6   7      332.02      334.65     15.26 o
 -18   6   7       70.00       94.80      6.76 o
 -16   6   7        0.09       -2.84      4.81 o
 -14   6   7        0.45       -4.43      4.43 o
 -12   6   7     1809.01     1855.30     28.00 o
 -10   6   7     1720.15     1644.13     29.93 o
  -8   6   7      135.62      164.69      6.56 o
  -6   6   7     1522.74     1482.20     19.50 o
  -4   6   7      516.77      507.70     10.52 o
  -2   6   7       83.09       92.24      5.81 o
   0   6   7      128.66      125.63      6.20 o
   2   6   7      959.70     1001.14     17.95 o
   4   6   7      660.94      695.93     14.68 o
   6   6   7      132.92      133.68     10.24 o
   8   6   7      161.43      158.52     10.40 o
  10   6   7        0.37        3.78      5.93 o
  12   6   7      484.63      465.99     17.25 o
  14   6   7      669.06      702.91     22.52 o
  16   6   7      363.85      373.16     16.83 o
  18   6   7        4.62       10.44      9.44 o
  20   6   7       68.85       79.43     13.86 o
  22   6   7       57.38       37.20     23.93 o
  24   6   7        6.54        1.18     14.56 o
 -27   7   7       70.35       92.86     30.21 o
 -25   7   7      124.23      117.20     16.53 o
 -23   7   7       11.21       17.05      5.96 o
 -21   7   7       85.40       88.64      7.47 o
 -19   7   7      324.45      278.69     11.79 o
 -17   7   7      595.86      559.83     26.98 o
 -15   7   7      751.25      745.16     36.79 o
 -13   7   7      404.03      412.46     16.33 o
 -11   7   7       65.03       53.41      7.18 o
  -9   7   7       35.13       22.63      5.47 o
  -7   7   7      372.42      376.51     11.07 o
  -5   7   7     3787.58     3624.90     46.29 o
  -3   7   7     1746.57     1806.53     24.87 o
  -1   7   7       39.05       29.65      5.00 o
   1   7   7       38.79       37.12      5.24 o
   3   7   7      319.35      278.36     11.91 o
   5   7   7     1684.15     1678.61     29.53 o
   7   7   7      832.32      809.89     20.26 o
   9   7   7      431.62      438.68     17.72 o
  11   7   7      262.24      286.16     17.51 o
  13   7   7        0.01        2.06      7.43 o
  15   7   7      169.03      140.68     11.93 o
  17   7   7      274.53      243.81     14.68 o
  19   7   7      403.16      436.28     23.20 o
  21   7   7       86.99      125.70     15.99 o
  23   7   7        7.50       -2.96     13.70 o
 -26   8   7       30.94       44.86     12.64 o
 -24   8   7       49.40       54.08      8.42 o
 -22   8   7       60.23       66.46      8.10 o
 -20   8   7       13.20       20.95      5.25 o
 -18   8   7        0.86       -1.98      5.39 o
 -16   8   7      135.57      134.02      8.92 o
 -14   8   7      508.45      516.23     21.20 o
 -12   8   7      125.26       96.94      8.86 o
 -10   8   7      961.46      951.07     21.18 o
  -8   8   7      956.83      954.43     21.15 o
  -6   8   7      108.54      121.24      9.38 o
  -4   8   7       39.38       37.76      6.94 o
  -2   8   7       23.82       32.32      6.58 o
   0   8   7     1248.41     1256.96     22.67 o
   2   8   7      211.79      216.11      9.95 o
   4   8   7       67.69       69.17      9.59 o
   6   8   7       15.80       35.68      7.21 o
   8   8   7      218.72      194.70     11.07 o
  10   8   7      336.88      296.08     14.30 o
  12   8   7      224.18      229.28     13.05 o
  14   8   7      266.45      284.80     12.71 o
  16   8   7      188.87      192.90     11.51 o
  18   8   7       25.37       22.17     11.64 o
  20   8   7       14.42       38.31     14.62 o
  22   8   7        0.10       -7.04     11.26 o
 -25   9   7        7.97        6.40      8.52 o
 -23   9   7       18.21        9.73      7.90 o
 -21   9   7       14.26       -0.81      7.98 o
 -19   9   7       13.91       58.60     19.36 o
 -17   9   7        1.73        3.85      6.03 o
 -15   9   7        1.66       -2.10      6.78 o
 -13   9   7       46.07       63.11     10.09 o
 -11   9   7        0.15        1.13      7.02 o
  -9   9   7      109.22       95.52      9.11 o
  -7   9   7        3.50        0.97      6.80 o
  -5   9   7       18.57       -0.60      6.60 o
  -3   9   7       43.27       17.94      8.65 o
  -1   9   7      137.15      119.21      9.99 o
   1   9   7       79.18       95.37      9.25 o
   3   9   7      208.54      207.66     11.50 o
   5   9   7        3.73       14.39      6.43 o
   7   9   7        0.13        6.07      6.92 o
   9   9   7       25.99       33.52      8.27 o
  11   9   7        4.19        4.85      8.14 o
  13   9   7       23.54       13.74     11.57 o
  15   9   7        5.66       35.96      8.89 o
  17   9   7        4.17       10.44     12.80 o
  19   9   7        6.20       24.08     11.70 o
 -22  10   7       17.63       19.19     19.75 o
 -20  10   7       16.55        6.60      8.20 o
 -18  10   7       30.69       33.86      9.83 o
 -16  10   7       10.19        5.12      6.82 o
 -14  10   7        1.92        2.41      6.96 o
 -12  10   7       25.01       37.78      8.06 o
 -10  10   7       24.53        7.44      8.09 o
  -8  10   7        7.61       14.47      8.06 o
  -6  10   7        1.98        5.16      7.62 o
  -4  10   7      146.13      156.83     14.48 o
  -2  10   7      338.35      335.93     16.37 o
   0  10   7      758.39      741.48     24.38 o
   2  10   7        2.48        5.48      8.98 o
   4  10   7       94.66       85.19     10.81 o
   6  10   7       75.52       68.60      9.66 o
   8  10   7        4.15        1.63      8.38 o
  10  10   7       15.79       18.69      9.67 o
  12  10   7       39.97       38.08     12.60 o
  14  10   7        2.18       -7.30      9.26 o
  16  10   7        6.22        6.28     11.46 o
  18  10   7        0.01       -4.87     10.14 o
 -21  11   7        2.91       63.50     31.69 o
 -19  11   7        5.97        1.80     27.58 o
 -17  11   7       19.31       45.46     12.85 o
 -15  11   7       88.67       94.90     24.20 o
 -13  11   7       79.15       82.00     11.25 o
 -11  11   7        0.22       -8.71     11.82 o
  -9  11   7        9.64        9.49      8.42 o
  -7  11   7       13.04        3.14      8.91 o
  -5  11   7      197.32      231.99     14.46 o
  -3  11   7       60.95       67.18     10.80 o
  -1  11   7      162.76      158.37     16.61 o
   1  11   7       98.81       79.02     11.49 o
   3  11   7      137.05      157.75     13.31 o
   5  11   7      110.33      112.09     13.81 o
   7  11   7       36.21       59.71     13.92 o
   9  11   7       45.21       35.15     10.45 o
  11  11   7       17.72       13.09     22.71 o
  13  11   7        0.01        4.68     14.62 o
  15  11   7        4.49        6.33     12.96 o
 -18  12   7       38.20       65.43     32.84 o
 -16  12   7       18.47       50.42     30.53 o
 -14  12   7       14.16       30.52      9.76 o
 -12  12   7       57.56      102.52     12.39 o
 -10  12   7      147.75      187.12     15.40 o
  -8  12   7        2.84       -7.21      9.44 o
  -6  12   7        4.38       -8.15     13.41 o
  -4  12   7        0.94       -0.68      9.32 o
  -2  12   7       66.75       66.00     11.53 o
   0  12   7       81.00       87.70     16.94 o
   2  12   7      111.83      122.51     13.60 o
   4  12   7      175.52      195.76     17.53 o
   6  12   7       13.73       46.66     12.58 o
   8  12   7       18.64        6.00     11.06 o
  10  12   7        0.15        3.80     12.08 o
  12  12   7       29.07        2.58     36.31 o
 -13  13   7        0.05       -3.85     26.30 o
 -11  13   7       13.10        8.89     10.45 o
  -9  13   7       31.64       30.30     11.84 o
  -7  13   7       90.58      114.43     15.39 o
  -5  13   7       14.90       -7.64     11.10 o
  -3  13   7        6.26       -1.50     13.57 o
  -1  13   7       39.60       42.63     12.28 o
   1  13   7        2.70        7.19     11.19 o
   3  13   7       10.96       14.13     12.55 o
   5  13   7        0.05        0.23     11.97 o
   7  13   7       35.71       33.06     13.14 o
   9  13   7       28.93       38.62     16.77 o
  -8  14   7       13.41       13.48     19.24 o
  -6  14   7       26.86       -4.12     12.28 o
  -4  14   7        8.54       -4.71     13.10 o
  -2  14   7        1.42       -7.08     13.20 o
   0  14   7        1.96        6.60     17.25 o
   2  14   7        1.86        3.76     21.46 o
 -32   0   8        1.27       28.74     26.43 o
 -30   0   8       35.44       28.00     16.92 o
 -28   0   8      120.92       93.43     18.59 o
 -26   0   8      101.38      110.70     18.08 o
 -24   0   8      390.19      365.02     25.01 o
 -22   0   8     1487.69     1504.59     61.51 o
 -20   0   8     1273.40     1240.54     33.13 o
 -18   0   8       32.05       32.52      7.35 o
 -16   0   8        0.96        0.14      5.78 o
 -14   0   8     1459.81     1474.44     28.07 o
 -12   0   8       37.62       28.25      4.60 o
 -10   0   8      945.24      915.15     17.32 o
  -8   0   8     5252.26     4954.38     61.57 o
  -6   0   8      248.44      322.67     11.22 o
  -4   0   8       39.52       57.09      7.40 o
  -2   0   8    91500.23    86806.43    954.09 o
   0   0   8     3250.23     3245.12     48.57 o
   2   0   8     1085.13     1178.87     26.61 o
   4   0   8    19185.70    19175.50    243.14 o
   6   0   8       28.42       62.02      7.39 o
   8   0   8       32.22       48.64      6.58 o
  10   0   8     1823.62     1756.46     32.67 o
  12   0   8      683.25      640.19     25.89 o
  14   0   8       42.23       70.00     30.34 o
  16   0   8       22.20       27.97     16.93 o
  18   0   8        0.86       -9.75     15.14 o
  20   0   8      393.53      419.50     38.87 o
  22   0   8      255.74      302.89     36.56 o
  24   0   8      131.10      152.15     30.53 o
  26   0   8      144.40      128.42     30.66 o
 -31   1   8        4.42       27.14     14.07 o
 -29   1   8       37.05       55.10     19.25 o
 -27   1   8       23.94       23.09     13.48 o
 -25   1   8      110.45      105.15     12.07 o
 -23   1   8        0.66       -7.66      7.66 o
 -21   1   8      365.97      365.13     14.78 o
 -19   1   8      987.98      949.83     18.06 o
 -17   1   8      303.01      315.57      9.17 o
 -15   1   8     1703.26     1622.29     21.34 o
 -13   1   8       78.90       71.89      4.54 o
 -11   1   8      156.96      161.21      5.48 o
  -9   1   8      104.95       99.71      4.43 o
  -7   1   8     4473.43     4629.54     43.35 o
  -5   1   8     7732.57     7942.95     70.13 o
  -3   1   8     6002.73     5941.65     54.03 o
  -1   1   8      367.55      406.38      8.94 o
   1   1   8     1133.52     1300.17     17.30 o
   3   1   8     1190.65     1327.10     19.03 o
   5   1   8     1340.52     1327.85     18.11 o
   7   1   8     1064.13     1001.68     15.54 o
   9   1   8     4366.78     4491.10     50.38 o
  11   1   8        0.12       -0.56      4.42 o
  13   1   8       58.31       64.12      7.04 o
  15   1   8       40.37       31.92      9.32 o
  17   1   8        3.99        2.43     11.38 o
  19   1   8      234.80      238.48     21.63 o
  21   1   8      106.86      141.72     20.14 o
  23   1   8       11.33       12.56     13.91 o
  25   1   8       25.73       23.65     19.44 o
 -30   2   8        8.76      -12.11     12.11 o
 -28   2   8       17.00       29.16     11.91 o
 -26   2   8      154.15      163.31     13.89 o
 -24   2   8       62.76       35.99      9.65 o
 -22   2   8        0.74       -6.69      6.69 o
 -20   2   8      265.72      281.41     11.32 o
 -18   2   8      662.73      678.92     17.76 o
 -16   2   8        2.44        5.55      4.07 o
 -14   2   8        2.14       -1.37      2.96 o
 -12   2   8      439.18      427.41      8.92 o
 -10   2   8      423.48      417.77      9.63 o
  -8   2   8      497.75      491.21      8.70 o
  -6   2   8      142.47      172.11      5.36 o
  -4   2   8      165.12      145.00      4.77 o
  -2   2   8      418.21      457.17      9.08 o
   0   2   8       80.00       79.54      4.36 o
   2   2   8      981.46     1011.51     14.92 o
   4   2   8     3102.33     3105.74     33.72 o
   6   2   8     5122.68     5155.84     55.39 o
   8   2   8      959.69      965.31     18.22 o
  10   2   8       39.15       41.47      5.48 o
  12   2   8      546.99      572.83     13.72 o
  14   2   8      140.10      147.46     11.45 o
  16   2   8       18.59       15.01      9.36 o
  18   2   8        6.91       12.47     12.34 o
  20   2   8        9.17       10.21     13.73 o
  22   2   8       58.41       66.58     18.12 o
  24   2   8       57.92       46.54     17.75 o
  26   2   8        5.75       12.06     16.68 o
 -31   3   8        0.17       -7.16     13.63 o
 -29   3   8       63.15       70.31     14.28 o
 -27   3   8       92.21       52.64     12.60 o
 -25   3   8      122.35      111.95     13.77 o
 -23   3   8       13.81       15.27      7.44 o
 -21   3   8       96.50       95.86      8.34 o
 -19   3   8      307.43      314.24     11.62 o
 -17   3   8        2.82        2.24      4.71 o
 -15   3   8      137.93      138.36      9.13 o
 -13   3   8     1699.40     1694.71     20.20 o
 -11   3   8       12.70        8.34      2.66 o
  -9   3   8       65.11       82.53      5.24 o
  -7   3   8      779.67      952.38     14.20 o
  -5   3   8     1467.31     1412.62     16.88 o
  -3   3   8        3.94        1.62      3.05 o
  -1   3   8      866.14      950.06     15.09 o
   1   3   8      148.03      169.68      6.63 o
   3   3   8     4910.11     4929.12     49.48 o
   5   3   8     1347.54     1460.32     21.15 o
   7   3   8        0.08        5.01      4.67 o
   9   3   8       10.90       12.32      4.62 o
  11   3   8        2.30       -3.52      4.81 o
  13   3   8        4.86       -6.78      6.78 o
  15   3   8      637.37      629.15     23.48 o
  17   3   8      290.62      310.36     18.47 o
  19   3   8       86.11       90.63     17.01 o
  21   3   8        9.88       15.51     14.36 o
  23   3   8        2.21       15.28     15.04 o
  25   3   8       16.37       10.23     15.80 o
 -30   4   8       96.09      122.86     22.58 o
 -28   4   8        0.02        1.32     10.63 o
 -26   4   8        9.48       25.39     10.56 o
 -24   4   8      165.26      190.15     12.55 o
 -22   4   8      145.71      175.63     10.59 o
 -20   4   8      374.55      388.65     12.65 o
 -18   4   8      246.77      288.13     10.78 o
 -16   4   8        7.04       -1.06      4.80 o
 -14   4   8      434.06      409.01     10.12 o
 -12   4   8     1925.41     1982.75     24.74 o
 -10   4   8     2041.61     1972.20     22.62 o
  -8   4   8     1814.19     1781.71     26.19 o
  -6   4   8     2875.13     3042.93     33.23 o
  -4   4   8     1175.92     1158.71     16.33 o
  -2   4   8      979.00     1096.57     16.81 o
   0   4   8        0.32       -1.00      3.09 o
   2   4   8      249.52      225.36      6.92 o
   4   4   8      849.00      888.48     16.73 o
   6   4   8       21.98       28.06      4.68 o
   8   4   8      447.05      457.37     11.56 o
  10   4   8      618.10      569.54     18.03 o
  12   4   8     1321.79     1294.84     31.42 o
  14   4   8     1356.31     1373.93     30.99 o
  16   4   8      248.55      316.11     15.75 o
  18   4   8      146.24      169.60     18.93 o
  20   4   8        1.24       -6.72     13.30 o
  22   4   8       64.07       66.24     17.54 o
  24   4   8       29.54       55.01     17.97 o
 -29   5   8      185.16      212.57     17.48 o
 -27   5   8      112.14      141.28     14.16 o
 -25   5   8       59.60       59.03      9.03 o
 -23   5   8      138.63      137.56      9.68 o
 -21   5   8       95.63       82.39      8.06 o
 -19   5   8      167.73      139.79      8.70 o
 -17   5   8      811.91      880.81     31.85 o
 -15   5   8     2897.63     2926.98     44.26 o
 -13   5   8      135.98      152.83      7.63 o
 -11   5   8        2.28        0.14      4.00 o
  -9   5   8      834.36      779.95     14.86 o
  -7   5   8      279.71      257.76      8.67 o
  -5   5   8      636.82      595.94     10.63 o
  -3   5   8     4796.90     4906.05     49.80 o
  -1   5   8        2.17        4.94      3.53 o
   1   5   8      210.73      231.87      8.61 o
   3   5   8      158.61      157.94      7.52 o
   5   5   8      253.84      259.36      8.82 o
   7   5   8     2124.44     2093.95     30.30 o
   9   5   8     1429.27     1346.99     25.94 o
  11   5   8      137.20      172.03     11.72 o
  13   5   8      209.03      185.84     12.48 o
  15   5   8       34.77       34.64      9.05 o
  17   5   8      107.91      104.31     14.24 o
  19   5   8      499.24      503.34     24.66 o
  21   5   8      216.82      230.32     23.09 o
  23   5   8       41.11       56.73     17.25 o
 -28   6   8        0.11        6.16     22.39 o
 -26   6   8      105.14       87.19      9.74 o
 -24   6   8       26.16       34.11      7.71 o
 -22   6   8       71.47       68.86      7.50 o
 -20   6   8       77.10       88.29      7.62 o
 -18   6   8        2.67       -1.53      7.09 o
 -16   6   8       53.62       51.47      6.19 o
 -14   6   8     1221.54     1085.17     24.21 o
 -12   6   8      532.19      541.79     18.18 o
 -10   6   8      433.55      361.27     10.79 o
  -8   6   8      503.07      510.76     12.60 o
  -6   6   8      152.02      142.84      7.37 o
  -4   6   8     1501.83     1450.25     19.90 o
  -2   6   8      103.23      114.42      6.58 o
   0   6   8      571.77      592.56     13.88 o
   2   6   8     1155.03     1173.91     20.48 o
   4   6   8      153.65      151.58      8.00 o
   6   6   8      403.74      400.74     16.12 o
   8   6   8      211.86      185.19      9.30 o
  10   6   8      995.87      936.03     24.03 o
  12   6   8      628.41      602.90     20.05 o
  14   6   8       36.38       58.46      9.60 o
  16   6   8      360.65      392.97     23.38 o
  18   6   8      136.17      121.05     15.50 o
  20   6   8       23.40       21.82     12.80 o
  22   6   8       18.52       13.24     15.38 o
  24   6   8        5.40      -14.57     14.57 o
 -27   7   8        0.61       22.10     14.03 o
 -25   7   8        0.04        0.15      7.17 o
 -23   7   8       59.93       70.07      7.75 o
 -21   7   8        5.13        1.74      5.45 o
 -19   7   8        1.54       -5.52      5.74 o
 -17   7   8       27.92       17.65      6.64 o
 -15   7   8      133.98      147.22     10.17 o
 -13   7   8      466.64      433.59     15.45 o
 -11   7   8      712.15      663.37     17.40 o
  -9   7   8       73.92       85.19      8.23 o
  -7   7   8      232.72      228.46     13.92 o
  -5   7   8      749.14      794.26     17.43 o
  -3   7   8       61.67       87.59      6.43 o
  -1   7   8       33.99       26.85      5.37 o
   1   7   8      327.71      302.48     10.07 o
   3   7   8        0.60        3.32      6.08 o
   5   7   8       18.30       21.05      6.75 o
   7   7   8      153.06      156.09      9.99 o
   9   7   8       58.70       53.31      9.04 o
  11   7   8      341.21      360.51     14.00 o
  13   7   8       35.86       51.58     13.98 o
  15   7   8       21.09       19.85      8.76 o
  17   7   8       40.04       20.22     11.93 o
  19   7   8        6.91       11.56     12.08 o
  21   7   8        7.35      -11.21     11.21 o
 -26   8   8        8.06       -2.55     10.79 o
 -24   8   8       16.33       13.64      7.66 o
 -22   8   8       58.39       41.27      7.96 o
 -20   8   8      144.31      129.18      9.74 o
 -18   8   8       17.77       14.77      7.00 o
 -16   8   8        8.49        1.27      6.36 o
 -14   8   8        2.79       -2.76     12.41 o
 -12   8   8      929.21      890.95     22.86 o
 -10   8   8      796.00      734.59     19.19 o
  -8   8   8        2.58        6.47      6.82 o
  -6   8   8      475.76      467.82     15.59 o
  -4   8   8      477.84      475.50     16.10 o
  -2   8   8      336.85      331.04     12.33 o
   0   8   8     1122.57     1167.56     24.90 o
   2   8   8     2143.11     2131.16     32.55 o
   4   8   8       37.73       49.65      7.79 o
   6   8   8        6.89        3.75      6.96 o
   8   8   8       82.92      101.35     10.39 o
  10   8   8       32.67       26.10      8.15 o
  12   8   8       57.73       38.65      9.05 o
  14   8   8      140.03      131.35     12.06 o
  16   8   8        3.04       13.38     10.08 o
  18   8   8       60.19       74.95     11.57 o
  20   8   8       77.37       68.61     17.17 o
 -25   9   8        0.37      -11.06     20.27 o
 -23   9   8        1.52      -12.04     18.11 o
 -21   9   8        0.57       -0.50      8.94 o
 -19   9   8      149.01      180.20     14.64 o
 -17   9   8      120.93      124.51     12.92 o
 -15   9   8       88.78       91.31      9.55 o
 -13   9   8      320.00      297.82     14.39 o
 -11   9   8       92.15      107.46     10.34 o
  -9   9   8      777.87      760.46     20.86 o
  -7   9   8      200.87      224.54     11.86 o
  -5   9   8      418.96      391.46     20.50 o
  -3   9   8      290.81      297.78     14.80 o
  -1   9   8      270.69      277.97     14.93 o
   1   9   8       48.89       43.74     11.33 o
   3   9   8      263.10      242.95     12.52 o
   5   9   8      831.51      904.87     35.61 o
   7   9   8      250.20      247.72     13.99 o
   9   9   8        0.12       -2.44      7.27 o
  11   9   8      123.29      133.43     19.93 o
  13   9   8        0.06       11.23     10.47 o
  15   9   8      173.42      153.24     15.89 o
  17   9   8      141.11      142.10     16.13 o
  19   9   8       33.94       50.63     13.88 o
 -22  10   8        0.69        6.20     20.36 o
 -20  10   8        7.44       -0.67      9.76 o
 -18  10   8       32.69       19.61     13.88 o
 -16  10   8       10.22        7.80      7.35 o
 -14  10   8      159.41      188.76     12.10 o
 -12  10   8       72.66       69.96      9.74 o
 -10  10   8       50.64       41.89      9.86 o
  -8  10   8      161.67      177.57     14.12 o
  -6  10   8       19.00       10.78      8.01 o
  -4  10   8       34.73       25.58      9.32 o
  -2  10   8      121.66      148.36     12.97 o
   0  10   8     1087.02     1192.78     30.67 o
   2  10   8      133.58      179.43     13.74 o
   4  10   8       32.75       49.84     10.45 o
   6  10   8      195.70      178.06     15.20 o
   8  10   8        0.08       18.71     12.49 o
  10  10   8       56.95       24.02     12.88 o
  12  10   8       36.84       38.53     24.50 o
  14  10   8       39.21       29.99     19.37 o
  16  10   8        5.39       -3.71     12.01 o
  18  10   8        2.21      -17.45     25.53 o
 -21  11   8       15.85       10.26     30.28 o
 -19  11   8        8.97       -7.31     28.99 o
 -17  11   8        5.56       21.37     25.21 o
 -15  11   8       14.04       33.63      9.13 o
 -13  11   8        2.63        0.59      9.05 o
 -11  11   8       26.62       19.28      9.49 o
  -9  11   8        0.18       14.29      9.83 o
  -7  11   8       30.56       31.48     11.33 o
  -5  11   8      100.78      111.17     12.13 o
  -3  11   8      100.48      114.77     13.67 o
  -1  11   8       92.79       82.40     11.79 o
   1  11   8       16.54        7.93      9.69 o
   3  11   8       32.38       22.85     10.17 o
   5  11   8        3.67       -4.92      9.89 o
   7  11   8       32.52       36.70     12.40 o
   9  11   8       40.59       46.05     12.22 o
  11  11   8       26.75       22.98     14.30 o
  13  11   8        2.17       11.90     12.54 o
  15  11   8        1.87       -4.82     13.33 o
 -18  12   8        3.19        1.03     29.63 o
 -16  12   8       42.67       43.62     32.46 o
 -14  12   8        3.42       15.64     12.61 o
 -12  12   8        3.32       19.33     10.20 o
 -10  12   8        5.18       -9.32      9.32 o
  -8  12   8        0.72        2.64     15.92 o
  -6  12   8       53.45       41.56     15.48 o
  -4  12   8        2.69        9.44     10.81 o
  -2  12   8        3.10       -9.07      9.07 o
   0  12   8        0.38       -1.55     10.04 o
   2  12   8        2.06       -2.28     11.69 o
   4  12   8        0.10       -8.40     11.32 o
   6  12   8        2.31      -10.93     10.93 o
   8  12   8        0.17        3.79     11.15 o
  10  12   8       23.26       42.82     13.01 o
  12  12   8       85.21      122.89     37.01 o
 -13  13   8       29.82       38.33     13.38 o
 -11  13   8       24.45       -2.09     22.84 o
  -9  13   8        3.24        5.36     12.66 o
  -7  13   8       30.20       54.79     13.78 o
  -5  13   8       24.19       11.83     15.55 o
  -3  13   8       11.60        9.34     12.22 o
  -1  13   8       21.91       19.25     11.84 o
   1  13   8        0.01      -12.42     12.42 o
   3  13   8       49.22       57.92     14.83 o
   5  13   8       49.62       48.26     14.20 o
   7  13   8       27.25       -3.73     11.78 o
  -4  14   8       17.17        4.36     12.72 o
  -2  14   8        8.48        5.31     17.11 o
 -31   1   9       70.07       61.34     15.01 o
 -29   1   9       18.06        4.14     12.53 o
 -27   1   9        0.17        1.50      9.93 o
 -25   1   9       36.70       47.56     10.75 o
 -23   1   9       22.02        8.53      9.17 o
 -21   1   9     1218.82     1260.15     27.07 o
 -19   1   9      369.27      328.21     11.57 o
 -17   1   9       40.46       40.25      8.22 o
 -15   1   9      113.98      128.79      6.62 o
 -13   1   9      378.98      380.31      9.70 o
 -11   1   9      480.52      430.21      9.67 o
  -9   1   9     1066.53     1008.84     14.83 o
  -7   1   9      523.33      539.42      9.65 o
  -5   1   9      340.83      403.96      8.31 o
  -3   1   9     1724.12     1686.89     24.44 o
  -1   1   9     1883.54     1850.88     22.72 o
   1   1   9     1044.87     1169.73     16.83 o
   3   1   9     6984.41     7276.60     75.21 o
   5   1   9     6259.01     6377.63     63.06 o
   7   1   9      237.18      266.50      8.47 o
   9   1   9       11.76       29.08      5.26 o
  11   1   9        7.61        5.57      5.22 o
  13   1   9      523.39      526.77     18.34 o
  15   1   9      627.58      680.66     24.97 o
  17   1   9       36.68       38.85     13.74 o
  19   1   9       11.86      -13.21     13.21 o
  21   1   9       43.11       45.44     17.10 o
  23   1   9        8.69       -0.45     15.20 o
  25   1   9       35.86       19.51     17.16 o
 -30   2   9        0.24       -4.77     11.86 o
 -28   2   9       21.54       25.49     12.67 o
 -26   2   9      215.47      217.31     17.48 o
 -24   2   9      136.50      129.39     12.76 o
 -22   2   9      562.62      573.63     21.51 o
 -20   2   9      129.78      144.71      9.34 o
 -18   2   9       35.42       29.14      6.33 o
 -16   2   9       47.61       39.49      5.18 o
 -14   2   9      839.83      829.41     13.45 o
 -12   2   9     1911.12     1840.88     23.37 o
 -10   2   9      204.09      225.51      8.38 o
  -8   2   9      292.44      291.84      7.19 o
  -6   2   9       55.91       45.78      3.68 o
  -4   2   9      470.14      362.71      8.37 o
  -2   2   9      737.39      699.23     13.12 o
   0   2   9     4656.86     4784.22     45.81 o
   2   2   9     1927.81     2092.09     25.31 o
   4   2   9      431.40      407.40     10.08 o
   6   2   9       27.05       28.82      4.29 o
   8   2   9     1385.86     1347.23     21.27 o
  10   2   9     1977.06     2012.84     32.61 o
  12   2   9      957.79     1013.99     22.26 o
  14   2   9       73.44       68.99     11.75 o
  16   2   9       34.44       34.92     11.20 o
  18   2   9       12.36       13.69     23.61 o
  20   2   9      118.08      120.70     20.05 o
  22   2   9      269.77      311.01     27.35 o
  24   2   9       44.27      101.81     31.05 o
 -31   3   9       16.24       34.57     13.28 o
 -29   3   9       30.72       31.52     12.76 o
 -27   3   9       47.68       36.74     12.69 o
 -25   3   9        6.30        6.08     10.21 o
 -23   3   9       54.55       31.10      8.32 o
 -21   3   9      293.07      311.79     12.23 o
 -19   3   9     1621.43     1698.06     28.02 o
 -17   3   9      224.79      239.43      9.97 o
 -15   3   9      822.40      819.69     15.10 o
 -13   3   9      833.43      901.13     16.79 o
 -11   3   9      252.10      259.93      8.13 o
  -9   3   9      318.29      270.49      9.93 o
  -7   3   9     2699.32     2643.46     30.15 o
  -5   3   9     1205.99     1153.56     15.27 o
  -3   3   9      821.76      810.83     14.29 o
  -1   3   9      144.00      159.52      6.69 o
   1   3   9        7.71       -1.13      3.24 o
   3   3   9      309.84      300.97      8.48 o
   5   3   9      460.27      421.15     11.17 o
   7   3   9      992.43      933.76     22.99 o
   9   3   9     1114.41     1148.39     19.76 o
  11   3   9      145.73      153.16     14.70 o
  13   3   9       18.15        7.34      7.86 o
  15   3   9      318.69      346.32     19.58 o
  17   3   9        0.34       -1.41     10.64 o
  19   3   9      291.47      303.72     24.45 o
  21   3   9      135.03      151.80     34.77 o
  23   3   9        2.38       29.43     16.10 o
  25   3   9        8.68       -4.56     26.04 o
 -30   4   9       55.73       84.31     19.62 o
 -28   4   9       32.09       15.45     14.59 o
 -26   4   9        1.54        1.34      9.82 o
 -24   4   9      220.60      241.52     14.01 o
 -22   4   9      319.84      329.41     13.78 o
 -20   4   9       54.58       75.73      8.33 o
 -18   4   9      444.87      434.82     15.64 o
 -16   4   9       11.12        3.02      4.94 o
 -14   4   9        0.48       -4.96      4.96 o
 -12   4   9      130.24      114.08      6.30 o
 -10   4   9     1877.23     1942.63     26.77 o
  -8   4   9     1257.24     1302.56     19.71 o
  -6   4   9     1296.95     1302.51     18.48 o
  -4   4   9     1356.15     1362.25     18.89 o
  -2   4   9      738.78      724.81     13.73 o
   0   4   9      320.69      300.48      9.08 o
   2   4   9       92.26       78.05      5.13 o
   4   4   9       41.64       42.87      5.20 o
   6   4   9       87.52       92.92      6.92 o
   8   4   9       62.55       67.80      6.23 o
  10   4   9        8.01        7.15      7.18 o
  12   4   9       32.85       46.13      9.27 o
  14   4   9      675.42      794.93     27.96 o
  16   4   9       43.09       21.72     13.53 o
  18   4   9       37.25       38.18     12.53 o
  20   4   9        0.67        0.40     14.05 o
  22   4   9       82.75      114.51     40.47 o
  24   4   9       15.28       13.56     16.57 o
 -29   5   9       79.59       80.21     18.79 o
 -27   5   9       18.66       17.18     11.61 o
 -25   5   9       14.42       16.32     10.20 o
 -23   5   9        0.10       -1.25      9.71 o
 -21   5   9      129.16      115.99      8.93 o
 -19   5   9      234.64      200.93     10.20 o
 -17   5   9      572.12      566.15     15.73 o
 -15   5   9      118.51      104.99      8.96 o
 -13   5   9       36.47       24.21      8.41 o
 -11   5   9       36.91       39.02      5.52 o
  -9   5   9       80.07       78.54      6.03 o
  -7   5   9      272.73      288.61      8.55 o
  -5   5   9      573.29      626.39     11.55 o
  -3   5   9     2677.82     2576.73     30.22 o
  -1   5   9       31.59       36.63      4.79 o
   1   5   9      143.46      155.49      7.90 o
   3   5   9     1164.70     1163.88     20.83 o
   5   5   9     1162.07     1178.64     19.62 o
   7   5   9       57.48       87.78      8.47 o
   9   5   9       50.69       50.89      8.82 o
  11   5   9       29.01       31.12     11.35 o
  13   5   9        6.77        8.89      8.47 o
  15   5   9        3.70       -9.78      9.78 o
  17   5   9      134.05      131.55     15.80 o
  19   5   9       12.64        8.47     11.98 o
  21   5   9        0.27       26.89     15.87 o
  23   5   9        3.36        6.06     15.21 o
 -28   6   9       20.57       32.88     15.34 o
 -26   6   9        0.50       -4.18      7.70 o
 -24   6   9      104.72      120.59     10.21 o
 -22   6   9      214.80      189.17     10.51 o
 -20   6   9      150.34      142.90      9.16 o
 -18   6   9        0.33       -2.64      6.62 o
 -16   6   9       15.99       10.25      7.07 o
 -14   6   9      647.23      679.93     19.68 o
 -12   6   9     1805.32     1826.63     31.78 o
 -10   6   9       61.82       68.14      7.71 o
  -8   6   9     1513.41     1548.33     23.92 o
  -6   6   9       19.06       15.61      4.80 o
  -4   6   9     2084.69     2059.30     26.02 o
  -2   6   9      270.66      261.85      9.24 o
   0   6   9       96.86      104.08      7.43 o
   2   6   9     1834.25     1813.15     28.08 o
   4   6   9        0.41        4.80      5.59 o
   6   6   9      447.98      429.56     14.80 o
   8   6   9       26.67       11.58      6.61 o
  10   6   9      113.50      110.88     14.48 o
  12   6   9      200.29      228.66     14.76 o
  14   6   9      275.63      268.52     39.64 o
  16   6   9      118.98       98.71     14.60 o
  18   6   9       22.09       11.94     17.72 o
  20   6   9       74.17       90.32     15.02 o
  22   6   9       23.86        6.49     15.22 o
 -27   7   9       47.93       89.29     35.66 o
 -25   7   9       57.36       50.61     10.05 o
 -23   7   9       28.86       47.99      8.49 o
 -21   7   9       11.63       14.59      8.43 o
 -19   7   9      228.09      215.53     12.08 o
 -17   7   9      258.11      261.14     13.40 o
 -15   7   9       94.77       81.83     13.80 o
 -13   7   9       29.53       24.20     10.47 o
 -11   7   9      476.98      525.30     16.41 o
  -9   7   9     1090.72     1106.90     23.69 o
  -7   7   9     1724.67     1805.34     31.97 o
  -5   7   9      449.77      402.51     13.41 o
  -3   7   9      931.56      886.78     20.84 o
  -1   7   9       23.09        8.72      5.58 o
   1   7   9     1218.72     1268.57     24.50 o
   3   7   9     1263.38     1238.87     25.29 o
   5   7   9       27.04       34.46      7.34 o
   7   7   9        6.06        4.03      6.45 o
   9   7   9      357.33      329.04     15.46 o
  11   7   9       11.85       11.07      7.30 o
  13   7   9       76.71       72.26     10.84 o
  15   7   9      337.31      366.11     21.29 o
  17   7   9      224.65      212.41     18.56 o
  19   7   9       81.98      100.50     15.52 o
  21   7   9        1.34       -1.99     13.63 o
 -26   8   9       26.50       63.46     13.92 o
 -24   8   9       54.36       55.41     11.76 o
 -22   8   9        7.18        6.77     13.00 o
 -20   8   9        2.19       -0.84      6.46 o
 -18   8   9        0.96       13.45      7.73 o
 -16   8   9       82.34      118.30     10.12 o
 -14   8   9      229.68      263.26     13.79 o
 -12   8   9      151.30      151.43     17.20 o
 -10   8   9       20.83       22.06      8.10 o
  -8   8   9       13.70       14.83      7.21 o
  -6   8   9        0.32       -6.26      6.26 o
  -4   8   9        1.91       -6.05      6.61 o
  -2   8   9     1329.79     1407.02     47.75 o
   0   8   9      293.08      287.95     16.02 o
   2   8   9        0.08        5.87      6.10 o
   4   8   9       93.59      104.93     12.12 o
   6   8   9       29.44       27.72      7.98 o
   8   8   9       97.41       99.14     10.68 o
  10   8   9      175.32      171.90     23.55 o
  12   8   9      237.80      241.70     17.75 o
  14   8   9      107.21      124.85     12.61 o
  16   8   9        0.49       -8.74      8.74 o
  18   8   9        5.91       11.68      9.96 o
  20   8   9        8.06       -0.36     10.09 o
 -25   9   9        2.15      -11.56     20.07 o
 -23   9   9        2.45      -18.62     25.72 o
 -21   9   9        1.50       17.23      9.91 o
 -19   9   9       10.45       20.58      9.05 o
 -17   9   9       23.15       23.42     13.24 o
 -15   9   9      100.65       80.13      9.61 o
 -13   9   9        5.75        1.90      9.21 o
 -11   9   9        2.24       -7.43      7.43 o
  -9   9   9        4.32        7.90      7.83 o
  -7   9   9       58.33       71.20      9.30 o
  -5   9   9       19.59        7.67      8.59 o
  -3   9   9       41.16       47.14      9.95 o
  -1   9   9      436.89      456.48     18.99 o
   1   9   9      127.92      133.84     12.25 o
   3   9   9        5.40        6.55      8.75 o
   5   9   9       38.10       48.34     14.83 o
   7   9   9       97.61       75.49     15.07 o
   9   9   9        3.19       -5.74      9.54 o
  11   9   9        1.02        0.35     15.13 o
  13   9   9       22.29       33.82     11.87 o
  15   9   9        8.36       18.41     13.83 o
  17   9   9        5.47       12.80     11.89 o
 -22  10   9       12.70       12.13     21.64 o
 -20  10   9        7.40        4.10     11.10 o
 -18  10   9        4.53        0.44      7.31 o
 -16  10   9        0.24        1.79      7.38 o
 -14  10   9       38.69       30.20      9.09 o
 -12  10   9       45.54       52.68     10.35 o
 -10  10   9       10.62       15.69     13.25 o
  -8  10   9       43.00        5.37      9.45 o
  -6  10   9       11.72       17.82      8.78 o
  -4  10   9       37.04       57.66     10.54 o
  -2  10   9      354.59      357.91     17.63 o
   0  10   9        2.07       -8.74      8.74 o
   2  10   9        0.88       -5.33      9.09 o
   4  10   9        4.56        9.03      9.86 o
   6  10   9       43.62       29.94     11.14 o
   8  10   9        1.24       15.18     13.04 o
  10  10   9       31.76       37.66     30.08 o
  12  10   9       48.19       43.37     15.28 o
  14  10   9        3.38      -14.66     33.10 o
  16  10   9        0.15       -1.82     12.43 o
 -19  11   9       57.14       85.18     34.51 o
 -17  11   9      126.75      116.93     29.12 o
 -15  11   9       24.31       24.35      9.51 o
 -13  11   9       31.17       28.65     10.26 o
 -11  11   9        0.48        7.26      9.52 o
  -9  11   9        0.10       11.12      9.84 o
  -7  11   9       50.35       50.35     12.50 o
  -5  11   9      184.72      198.41     16.93 o
  -3  11   9       44.64       30.58     10.34 o
  -1  11   9        8.02        4.64      9.47 o
   1  11   9        2.81        3.60      9.73 o
   3  11   9       29.00       33.92     12.82 o
   5  11   9      219.55      271.56     19.40 o
   7  11   9      154.54      164.24     16.78 o
   9  11   9       12.68       18.83     16.37 o
  11  11   9        1.56        3.72     13.45 o
  13  11   9        3.53       -5.65     13.56 o
 -16  12   9       55.22      104.30     36.95 o
 -14  12   9      112.38      162.94     28.61 o
 -12  12   9       58.15       81.69     15.13 o
 -10  12   9       32.06       39.39     11.61 o
  -8  12   9       18.73       17.88     11.50 o
  -6  12   9        5.90        7.63     11.02 o
  -4  12   9        0.04        1.24     10.86 o
  -2  12   9       16.42       22.33     11.06 o
   0  12   9      174.54      208.70     16.43 o
   2  12   9      109.07      127.60     16.36 o
   4  12   9       12.75       38.80     21.18 o
   6  12   9        0.14      -11.35     11.35 o
   8  12   9       11.00       16.21     12.16 o
  10  12   9       72.26       75.81     17.27 o
 -11  13   9       38.74       54.93     16.19 o
  -9  13   9       51.06       60.70     16.69 o
  -7  13   9        0.07       -8.75     15.52 o
  -5  13   9        1.26      -12.10     12.10 o
  -3  13   9       66.20       82.82     16.08 o
  -1  13   9        0.45       -4.80     15.30 o
   1  13   9       30.26       36.04     14.67 o
   3  13   9        2.63       -1.83     12.72 o
   5  13   9       28.87       19.99     14.03 o
 -30   0  10        6.25       72.23     28.22 o
 -28   0  10       74.92       86.34     40.47 o
 -26   0  10      207.89      234.94     41.63 o
 -24   0  10     1817.04     1872.07     58.13 o
 -22   0  10      130.83      179.90     19.27 o
 -20   0  10      903.68      848.64     34.99 o
 -18   0  10      140.12      201.06     14.76 o
 -16   0  10     1673.83     1680.21     33.17 o
 -14   0  10     5990.78     6021.57     86.37 o
 -12   0  10       63.62       39.54      6.13 o
 -10   0  10      220.84      216.74     10.10 o
  -8   0  10       98.58      101.22      7.50 o
  -6   0  10        0.14       -3.80      3.80 o
  -4   0  10     3156.29     2960.51     47.20 o
  -2   0  10     2774.52     2707.50     39.06 o
   0   0  10     1076.59     1163.50     28.16 o
   2   0  10     1049.84     1030.87     26.80 o
   4   0  10      928.79      889.31     21.57 o
   6   0  10      355.73      374.68     14.69 o
   8   0  10      742.35      789.81     21.27 o
  10   0  10     7165.88     7185.51    196.38 o
  12   0  10      686.52      759.29     31.42 o
  14   0  10       14.70       27.56     12.11 o
  16   0  10        1.06        6.16     18.60 o
  18   0  10      133.34      130.73     28.48 o
  20   0  10      878.61     1015.15     61.84 o
  22   0  10      197.52      182.81     33.10 o
  24   0  10       17.86       24.37     25.14 o
 -31   1  10        0.25      -15.47     18.70 o
 -29   1  10       54.26       61.77     18.46 o
 -27   1  10        0.16        1.00      9.85 o
 -25   1  10       48.79       40.47     11.15 o
 -23   1  10      236.57      233.30     15.31 o
 -21   1  10     1150.41     1233.88     30.68 o
 -19   1  10     1877.82     1915.45     31.08 o
 -17   1  10     1226.04     1223.23     23.59 o
 -15   1  10       28.47       23.49      5.21 o
 -13   1  10      682.30      617.75     12.55 o
 -11   1  10      235.38      286.32      9.19 o
  -9   1  10      551.36      496.33     10.38 o
  -7   1  10      602.46      559.65     10.37 o
  -5   1  10      972.99      920.56     15.87 o
  -3   1  10     1338.31     1197.65     16.35 o
  -1   1  10     2207.62     2275.49     27.28 o
   1   1  10      121.76      150.85      6.56 o
   3   1  10     1321.70     1262.20     28.74 o
   5   1  10     2668.67     2539.23     30.43 o
   7   1  10     1478.50     1456.79     21.10 o
   9   1  10        3.64       -0.37      5.13 o
  11   1  10      455.86      443.63     17.61 o
  13   1  10       97.41      104.49     10.72 o
  15   1  10      469.81      478.63     22.50 o
  17   1  10      420.76      448.90     28.36 o
  19   1  10      158.07      164.44     21.31 o
  21   1  10        1.51        0.80     15.53 o
  23   1  10       17.68       17.62     16.82 o
 -30   2  10        9.23       40.03     14.06 o
 -28   2  10       36.74       34.87     12.92 o
 -26   2  10        4.05       10.56     11.19 o
 -24   2  10        4.40       -7.90      8.66 o
 -22   2  10      184.54      191.20     13.98 o
 -20   2  10       16.14       21.15      6.97 o
 -18   2  10       15.21       20.45      6.25 o
 -16   2  10       78.14       91.01      6.96 o
 -14   2  10      143.18      126.48      6.89 o
 -12   2  10      953.09      893.26     16.41 o
 -10   2  10     2361.84     2444.41     31.15 o
  -8   2  10     1026.86      958.01     14.17 o
  -6   2  10      173.61      177.06      6.21 o
  -4   2  10     1029.62      981.63     16.46 o
  -2   2  10     1129.94     1157.61     18.40 o
   0   2  10       73.00      102.06      5.41 o
   2   2  10      390.80      377.43      9.83 o
   4   2  10       27.21       22.49      4.48 o
   6   2  10      114.23      118.22      7.99 o
   8   2  10      995.13      996.96     18.52 o
  10   2  10        2.68        5.44      6.37 o
  12   2  10      280.98      279.63     16.96 o
  14   2  10       55.29       71.90     12.67 o
  16   2  10      222.03      260.79     20.84 o
  18   2  10        0.43       -6.03     18.92 o
  20   2  10        6.20       -7.83     16.81 o
  22   2  10       36.13       55.35     19.17 o
  24   2  10       25.07        9.69     18.06 o
 -31   3  10       68.76       57.07     20.08 o
 -29   3  10      102.76       69.86     14.98 o
 -27   3  10       60.02       47.82     13.33 o
 -25   3  10      160.80      159.53     18.19 o
 -23   3  10       76.04       68.09     12.22 o
 -21   3  10       66.73       58.42      8.30 o
 -19   3  10      244.96      255.09     11.14 o
 -17   3  10      756.04      783.76     24.49 o
 -15   3  10       23.40       11.76      6.55 o
 -13   3  10      410.35      415.75     10.77 o
 -11   3  10     1932.03     1851.73     26.28 o
  -9   3  10        0.15       -3.18      3.18 o
  -7   3  10     2891.09     2912.69     33.30 o
  -5   3  10      498.58      412.74      9.92 o
  -3   3  10        4.79       15.46      4.18 o
  -1   3  10      328.49      302.35      9.35 o
   1   3  10       28.41       25.39      4.38 o
   3   3  10      386.05      434.30     10.54 o
   5   3  10        2.14        3.31      4.57 o
   7   3  10      603.75      632.15     15.65 o
   9   3  10      498.56      588.69     16.83 o
  11   3  10       10.24       -2.17      7.70 o
  13   3  10      126.46      132.58     14.15 o
  15   3  10      397.22      424.30     21.67 o
  17   3  10       47.55       56.74     15.02 o
  19   3  10        0.70        3.95     14.23 o
  21   3  10       38.99       42.15     17.28 o
  23   3  10        4.64       14.02     16.75 o
 -30   4  10        1.00       -1.58     16.30 o
 -28   4  10       36.84       46.33     13.08 o
 -26   4  10       28.85       36.67     11.70 o
 -24   4  10      163.61      181.91     15.47 o
 -22   4  10      230.44      218.29     12.06 o
 -20   4  10      211.18      204.86     11.26 o
 -18   4  10       43.25       42.47      6.92 o
 -16   4  10      429.40      438.99     15.11 o
 -14   4  10       94.04      102.23      8.55 o
 -12   4  10     1472.00     1466.27     27.41 o
 -10   4  10      753.63      697.41     13.66 o
  -8   4  10       19.05        9.78      4.03 o
  -6   4  10      239.58      215.30      7.78 o
  -4   4  10     2244.64     2213.10     27.33 o
  -2   4  10     3778.00     3641.99     42.66 o
   0   4  10     1421.88     1362.48     20.92 o
   2   4  10     1996.12     1951.79     27.28 o
   4   4  10      719.30      764.64     15.87 o
   6   4  10      272.67      277.61     10.88 o
   8   4  10      262.54      260.02     11.70 o
  10   4  10      301.07      279.92     14.60 o
  12   4  10      492.53      517.48     22.90 o
  14   4  10      251.37      256.60     20.83 o
  16   4  10        1.84        2.56     18.93 o
  18   4  10       12.79       16.32     12.43 o
  20   4  10       76.26       75.55     18.17 o
  22   4  10       52.44       16.65     16.21 o
 -29   5  10      137.01      147.29     21.72 o
 -27   5  10        6.77        5.30     10.33 o
 -25   5  10       30.44       28.34     10.61 o
 -23   5  10        8.57       10.10      6.97 o
 -21   5  10       31.32       32.66      7.40 o
 -19   5  10       41.00       28.02      6.80 o
 -17   5  10     1231.80     1300.18     34.47 o
 -15   5  10       97.76       76.20      9.09 o
 -13   5  10      463.48      421.01     14.66 o
 -11   5  10      900.52      945.22     21.19 o
  -9   5  10     1857.70     1913.45     31.16 o
  -7   5  10     3521.78     3448.33     38.77 o
  -5   5  10     3648.72     3658.79     38.04 o
  -3   5  10       93.47       90.75      6.12 o
  -1   5  10        5.60       11.03      4.61 o
   1   5  10      196.61      212.77      9.68 o
   3   5  10     3132.14     3128.62     49.18 o
   5   5  10     2153.67     2185.86     30.30 o
   7   5  10        0.45       -0.61      6.27 o
   9   5  10      175.10      191.83     12.82 o
  11   5  10       13.13       17.12     10.65 o
  13   5  10      136.74      171.68     15.91 o
  15   5  10        0.48        2.37     10.84 o
  17   5  10      189.02      182.91     18.01 o
  19   5  10      145.55      155.62     17.83 o
  21   5  10       12.06       16.96     16.18 o
 -28   6  10       48.97       45.53     15.94 o
 -26   6  10       31.37       35.41     10.87 o
 -24   6  10        0.56       -5.65      7.01 o
 -22   6  10        8.05       14.00      6.70 o
 -20   6  10       28.09        7.15      7.09 o
 -18   6  10        0.23       -6.49      6.49 o
 -16   6  10      244.13      237.86     14.81 o
 -14   6  10      214.84      190.07     13.64 o
 -12   6  10      163.75      170.16     11.40 o
 -10   6  10        3.42       -6.18      6.18 o
  -8   6  10      306.01      276.97     12.19 o
  -6   6  10      299.50      319.12     11.06 o
  -4   6  10     1282.99     1309.30     19.84 o
  -2   6  10     1403.50     1399.32     31.98 o
   0   6  10     1154.41     1203.73     28.74 o
   2   6  10       24.83       26.24      6.60 o
   4   6  10        7.38       -1.07      7.59 o
   6   6  10       36.53       27.24      7.37 o
   8   6  10      971.82      979.36     23.45 o
  10   6  10      539.54      516.46     29.40 o
  12   6  10      164.63      143.04     15.16 o
  14   6  10        6.68        6.79     11.25 o
  16   6  10      155.75      116.84     15.80 o
  18   6  10       15.59       40.03     14.03 o
  20   6  10        7.28        5.19     14.88 o
  22   6  10       33.47       27.54     16.51 o
 -27   7  10        3.93       14.24     30.28 o
 -25   7  10        9.55        8.52      7.72 o
 -23   7  10        1.39        0.38      9.52 o
 -21   7  10       22.96       11.55      9.04 o
 -19   7  10        2.71       -8.57      8.61 o
 -17   7  10      106.84       85.84     11.48 o
 -15   7  10     1252.22     1237.93     29.07 o
 -13   7  10       58.73       58.76      9.10 o
 -11   7  10        9.03       -5.91      9.98 o
  -9   7  10      278.99      288.19     13.44 o
  -7   7  10       37.99       28.45      7.75 o
  -5   7  10       45.76       52.82      8.48 o
  -3   7  10      286.93      287.14     13.29 o
  -1   7  10      302.11      289.46     11.59 o
   1   7  10      747.07      704.47     21.88 o
   3   7  10       10.27       11.55      6.83 o
   5   7  10      278.63      278.80     12.98 o
   7   7  10       81.95       72.98     11.95 o
   9   7  10        6.73        5.77      9.95 o
  11   7  10        0.34        3.25      8.67 o
  13   7  10       56.15       43.73     10.42 o
  15   7  10        0.38       -0.35     20.19 o
  17   7  10        0.56        2.35     11.95 o
  19   7  10        0.55        8.89     13.60 o
 -26   8  10       12.44       -6.29     28.99 o
 -24   8  10        0.32       -8.87     10.89 o
 -22   8  10       74.76       76.19     10.05 o
 -20   8  10       60.89       32.81      8.51 o
 -18   8  10        4.73       10.72      7.42 o
 -16   8  10        0.83       -3.95     10.55 o
 -14   8  10      309.94      294.56     15.91 o
 -12   8  10      971.38      903.41     28.89 o
 -10   8  10        0.23        1.39      7.51 o
  -8   8  10      127.05      139.18     10.53 o
  -6   8  10        7.42        8.00      7.11 o
  -4   8  10       92.15      102.76      9.69 o
  -2   8  10      157.43      133.58     11.89 o
   0   8  10      557.77      575.11     20.62 o
   2   8  10       22.61       14.45      8.51 o
   4   8  10      240.49      249.76     14.75 o
   6   8  10      388.78      395.66     26.18 o
   8   8  10       40.02       40.38     11.86 o
  10   8  10       73.82       73.23     13.12 o
  12   8  10       88.12      104.24     14.74 o
  14   8  10       20.34        6.97     13.77 o
  16   8  10       12.64       -0.36      9.63 o
  18   8  10        8.27        7.91     10.14 o
 -23   9  10       12.56       27.80     21.36 o
 -21   9  10       72.21       84.16     13.71 o
 -19   9  10      200.36      220.68     18.29 o
 -17   9  10      186.81      181.89     12.42 o
 -15   9  10       90.14       68.15      9.98 o
 -13   9  10       11.22       15.51      8.36 o
 -11   9  10      101.97      124.12     11.48 o
  -9   9  10      108.51       96.89     10.91 o
  -7   9  10      147.79      115.87     11.56 o
  -5   9  10       23.53        1.56      8.27 o
  -3   9  10       86.72       71.03     11.00 o
  -1   9  10       39.52       38.56     10.33 o
   1   9  10      404.94      406.45     18.44 o
   3   9  10      283.15      267.94     15.99 o
   5   9  10      175.70      177.67     23.67 o
   7   9  10        8.85       22.10     34.51 o
   9   9  10        0.01      -11.44     11.44 o
  11   9  10        8.23        4.38     11.01 o
  13   9  10      146.84      141.41     16.37 o
  15   9  10      209.16      269.49     42.34 o
  17   9  10       57.29       85.18     15.15 o
 -22  10  10       12.94       51.37     23.53 o
 -20  10  10        9.39       10.69     18.54 o
 -18  10  10       16.24       15.93     12.48 o
 -16  10  10       62.85       88.41     13.55 o
 -14  10  10      191.80      280.16     15.37 o
 -12  10  10      157.68      173.35     14.64 o
 -10  10  10        9.98       -7.44     23.92 o
  -8  10  10       16.94       10.07     10.10 o
  -6  10  10       18.09       -5.50      9.53 o
  -4  10  10        0.38       -8.15      8.79 o
  -2  10  10      100.72      109.60     13.01 o
   0  10  10       85.34       91.33     12.46 o
   2  10  10       33.38       55.32     11.44 o
   4  10  10        8.35        8.71     11.04 o
   6  10  10       34.74       40.45     11.91 o
   8  10  10        8.19       11.98     14.24 o
  10  10  10      116.34      119.06     19.25 o
  12  10  10      226.64      258.34     24.34 o
  14  10  10       35.61        9.39     18.22 o
 -19  11  10       70.49      139.58     37.08 o
 -17  11  10       29.97       34.19     15.91 o
 -15  11  10        1.22        1.43     10.79 o
 -13  11  10        1.47       -2.02      8.93 o
 -11  11  10        2.31        8.54      9.66 o
  -9  11  10       25.79       18.28     11.05 o
  -7  11  10       34.81       29.67     12.66 o
  -5  11  10        1.34       -1.26     10.87 o
  -3  11  10       60.67       57.19     11.84 o
  -1  11  10        0.74        1.55      9.77 o
   1  11  10       43.12       51.43     13.96 o
   3  11  10        8.03        8.58     13.24 o
   5  11  10        4.46       13.45     12.16 o
   7  11  10       48.63       47.37     14.08 o
   9  11  10       10.20       13.35     11.74 o
  11  11  10        2.29      -12.22     14.02 o
  13  11  10        0.29       -6.71     23.93 o
 -16  12  10        4.06      -25.02     28.10 o
 -14  12  10        0.10       16.88     13.37 o
 -12  12  10        0.43       17.95     11.16 o
 -10  12  10        8.64       -4.96     10.44 o
  -8  12  10        0.46        1.37     10.65 o
  -6  12  10        7.64       11.06     11.74 o
  -4  12  10        2.33       17.27     12.45 o
  -2  12  10        0.52       -1.28     12.40 o
   0  12  10       43.14       61.34     15.18 o
   2  12  10       25.08       23.51     16.71 o
   4  12  10       16.12       42.07     13.71 o
   6  12  10        0.41      -11.28     12.05 o
   8  12  10        4.11        0.53     17.50 o
  -9  13  10       27.59       35.57     16.73 o
  -7  13  10       47.93       62.19     14.99 o
  -5  13  10       17.27       30.85     14.56 o
  -3  13  10       10.56       15.63     14.01 o
  -1  13  10        3.92       21.66     16.83 o
   1  13  10        7.72        5.08     16.29 o
   3  13  10       29.00       26.04     14.48 o
 -31   1  11        3.07        7.58     17.01 o
 -29   1  11       13.96        1.17     12.15 o
 -27   1  11        8.05      -10.27     10.95 o
 -25   1  11        5.41        4.07      9.74 o
 -23   1  11       18.74       24.13      9.92 o
 -21   1  11      218.09      235.27     21.42 o
 -19   1  11      363.72      413.20     16.05 o
 -17   1  11     1666.41     1721.69     28.96 o
 -15   1  11      174.55      201.87     12.00 o
 -13   1  11      769.94      749.90     15.55 o
 -11   1  11      460.82      445.99     11.96 o
  -9   1  11      523.46      449.45     10.59 o
  -7   1  11      730.19      747.57     12.80 o
  -5   1  11      260.87      277.96      9.23 o
  -3   1  11     1111.82     1127.32     16.44 o
  -1   1  11      243.23      212.02      8.96 o
   1   1  11     1313.96     1409.71     20.42 o
   3   1  11      305.65      299.86     11.00 o
   5   1  11      140.85      157.24      9.09 o
   7   1  11      310.73      261.94      9.32 o
   9   1  11       26.08       21.33      8.55 o
  11   1  11      136.11      138.97     11.63 o
  13   1  11      180.94      177.52     15.79 o
  15   1  11       56.65       77.64     16.34 o
  17   1  11      195.58      173.34     21.33 o
  19   1  11      103.67       95.28     31.88 o
  21   1  11        4.83       -6.01     16.96 o
  23   1  11       73.08       78.54     23.22 o
 -30   2  11        0.53       21.70     13.29 o
 -28   2  11       47.98       48.22     13.92 o
 -26   2  11       44.31       59.53     13.54 o
 -24   2  11      384.42      459.52     23.48 o
 -22   2  11      767.30      772.27     24.80 o
 -20   2  11      389.54      392.84     15.69 o
 -18   2  11       11.75        6.07      6.18 o
 -16   2  11      223.13      210.02     11.30 o
 -14   2  11     3009.55     3116.03     38.94 o
 -12   2  11     2962.42     2643.11     34.14 o
 -10   2  11        5.73        5.41      7.84 o
  -8   2  11       85.41       96.32      5.93 o
  -6   2  11      753.70      810.18     13.47 o
  -4   2  11     1213.39     1076.85     18.94 o
  -2   2  11      214.74      202.24      8.16 o
   0   2  11     2908.08     2758.81     32.59 o
   2   2  11      212.93      217.16      8.15 o
   4   2  11        0.39        4.30      5.69 o
   6   2  11      687.34      719.92     17.30 o
   8   2  11      733.69      696.75     18.94 o
  10   2  11      933.42      976.53     25.62 o
  12   2  11      739.63      696.72     26.40 o
  14   2  11       15.61       33.39     11.62 o
  16   2  11       29.26       37.08     15.74 o
  18   2  11       30.53       27.45     16.18 o
  20   2  11      312.63      343.48     67.74 o
  22   2  11      146.59      133.60     23.08 o
 -29   3  11       38.44       26.63     13.61 o
 -27   3  11       41.10       32.99     12.76 o
 -25   3  11        4.24       12.57     11.19 o
 -23   3  11      234.67      266.92     18.10 o
 -21   3  11     1132.82     1188.87     26.61 o
 -19   3  11       15.48       36.79      7.25 o
 -17   3  11      298.96      294.28     13.14 o
 -15   3  11      762.15      759.54     19.72 o
 -13   3  11      344.46      344.19     14.56 o
 -11   3  11      287.60      285.56      9.98 o
  -9   3  11     3018.73     2970.49     37.08 o
  -7   3  11     1215.65     1113.96     17.84 o
  -5   3  11     1292.13     1160.47     17.99 o
  -3   3  11      407.79      365.13     10.82 o
  -1   3  11       19.28       18.58      6.01 o
   1   3  11     1131.67     1109.66     17.97 o
   3   3  11     2388.63     2236.06     30.32 o
   5   3  11     3014.19     3067.00     39.16 o
   7   3  11      673.16      664.13     18.31 o
   9   3  11        1.08        2.44      8.24 o
  11   3  11       23.52       28.03     11.29 o
  13   3  11      321.54      359.86     25.22 o
  15   3  11      203.46      240.03     18.34 o
  17   3  11       71.65       55.32     17.50 o
  19   3  11      165.65      157.77     22.25 o
  21   3  11        1.31       20.39     17.13 o
  23   3  11        1.11      -12.03     16.11 o
 -30   4  11        0.12       -2.63     15.64 o
 -28   4  11        3.51       10.18     11.78 o
 -26   4  11       88.41      102.16     14.39 o
 -24   4  11       27.28       44.04     11.36 o
 -22   4  11       19.08       27.60      8.54 o
 -20   4  11      359.14      411.79     15.38 o
 -18   4  11      173.22      172.07     12.22 o
 -16   4  11       80.46       76.23      9.39 o
 -14   4  11        2.08        0.76      6.18 o
 -12   4  11      527.88      527.09     14.87 o
 -10   4  11     1628.82     1599.63     22.70 o
  -8   4  11        3.98        2.04      4.62 o
  -6   4  11      287.51      268.97      8.93 o
  -4   4  11      198.48      197.69      7.98 o
  -2   4  11      258.61      237.70      9.09 o
   0   4  11     1753.42     1767.84     25.86 o
   2   4  11      100.83       79.56      7.25 o
   4   4  11      694.82      637.08     15.11 o
   6   4  11        4.47        4.56      5.60 o
   8   4  11      295.48      250.16     16.32 o
  10   4  11      395.81      382.52     20.46 o
  12   4  11      291.12      307.43     19.22 o
  14   4  11       58.10       39.97     12.42 o
  16   4  11        3.79       -1.05     16.45 o
  18   4  11      130.37      115.74     20.58 o
  20   4  11       25.42       60.20     19.38 o
  22   4  11        1.02        2.38     15.41 o
 -29   5  11       11.13       13.63     27.45 o
 -27   5  11        1.96       -0.97     10.40 o
 -25   5  11       22.26       15.58     10.27 o
 -23   5  11       46.05       39.05     10.73 o
 -21   5  11       21.01        3.45      7.70 o
 -19   5  11       68.01       60.72     13.98 o
 -17   5  11      190.06      182.44     12.73 o
 -15   5  11        4.46        5.66      7.24 o
 -13   5  11        4.51       -1.06      6.63 o
 -11   5  11      265.66      274.15     12.39 o
  -9   5  11       24.98       13.73      6.85 o
  -7   5  11       72.21       74.47      6.79 o
  -5   5  11     1017.39     1047.62     16.61 o
  -3   5  11      205.07      193.10      8.55 o
  -1   5  11       60.24       34.81      5.93 o
   1   5  11      107.74      118.17      8.48 o
   3   5  11      491.19      498.22     14.66 o
   5   5  11        1.43       -3.55      5.53 o
   7   5  11      331.57      348.30     16.33 o
   9   5  11      508.20      459.42     22.31 o
  11   5  11       46.66       54.16     12.56 o
  13   5  11       82.47       73.51     13.76 o
  15   5  11       10.05       14.97     11.58 o
  17   5  11       52.64       31.91     13.78 o
  19   5  11        1.33        2.36     15.38 o
  21   5  11        0.02       -2.19     15.67 o
 -28   6  11       16.90       27.14     28.80 o
 -26   6  11       70.89       82.95     16.17 o
 -24   6  11       62.71       71.23     11.68 o
 -22   6  11       13.92       15.52      8.60 o
 -20   6  11       49.86       31.06      8.74 o
 -18   6  11        0.06       -7.15      7.15 o
 -16   6  11      281.11      250.38     15.35 o
 -14   6  11      421.28      435.98     17.51 o
 -12   6  11       15.79       33.46      8.05 o
 -10   6  11      553.42      530.81     18.57 o
  -8   6  11      651.10      706.33     19.42 o
  -6   6  11      460.76      457.33     15.98 o
  -4   6  11      795.90      779.36     18.14 o
  -2   6  11     1372.27     1316.99     24.11 o
   0   6  11     1991.97     2003.14     34.59 o
   2   6  11       47.87       44.93      7.76 o
   4   6  11      209.02      251.94     14.03 o
   6   6  11        0.04       -8.97     10.49 o
   8   6  11      162.89      167.40     12.94 o
  10   6  11      464.08      496.38     21.87 o
  12   6  11       21.64       28.54     11.79 o
  14   6  11        5.28      -10.58     10.58 o
  16   6  11       76.84       53.14     15.07 o
  18   6  11       68.04       56.88     14.90 o
  20   6  11        3.21      -13.68     14.82 o
 -27   7  11        1.61       11.33     13.78 o
 -25   7  11        3.00       11.57     17.51 o
 -23   7  11       35.43       52.58     10.19 o
 -21   7  11      100.20      105.94     11.23 o
 -19   7  11       89.79       91.28     11.37 o
 -17   7  11        4.30        3.48      8.50 o
 -15   7  11       13.16       -1.09      8.08 o
 -13   7  11      182.61      228.92     13.75 o
 -11   7  11      286.41      267.13     14.48 o
  -9   7  11      223.05      293.88     14.93 o
  -7   7  11     1511.56     1459.22     29.26 o
  -5   7  11     1380.59     1418.40     29.86 o
  -3   7  11        6.81       15.67      7.72 o
  -1   7  11      318.76      338.75     12.77 o
   1   7  11      151.65      126.76     11.52 o
   3   7  11      355.23      315.03     15.69 o
   5   7  11      349.39      373.11     19.90 o
   7   7  11       85.80       96.69     13.27 o
   9   7  11       24.67       24.05     11.32 o
  11   7  11      156.44      165.79     14.03 o
  13   7  11      152.65      176.44     14.90 o
  15   7  11      180.77      156.29     20.52 o
  17   7  11       65.09       88.42     15.98 o
  19   7  11        1.42        0.57     12.97 o
 -24   8  11       43.87       60.72     21.42 o
 -22   8  11        2.13        6.33     11.54 o
 -20   8  11        1.45       -1.86      7.92 o
 -18   8  11       31.12       29.33     12.42 o
 -16   8  11      136.75      164.25     12.78 o
 -14   8  11       65.47       76.02     10.63 o
 -12   8  11      134.98      129.27     13.01 o
 -10   8  11       18.48        7.30      8.30 o
  -8   8  11      232.53      226.80     14.12 o
  -6   8  11       12.17       12.92      7.68 o
  -4   8  11       72.82       86.36     10.77 o
  -2   8  11      612.16      592.36     21.53 o
   0   8  11       63.99       57.96     17.63 o
   2   8  11       23.06       17.78     10.61 o
   4   8  11       21.79       13.64     10.46 o
   6   8  11        6.35        2.51      9.75 o
   8   8  11       32.68       24.02     11.62 o
  10   8  11      114.01      118.91     15.54 o
  12   8  11      102.03      104.60     18.31 o
  14   8  11        4.88       14.92     12.37 o
  16   8  11        3.36        5.01     10.14 o
  18   8  11       17.84        1.33     10.98 o
 -23   9  11        2.80        0.64     19.73 o
 -21   9  11        8.15        5.67      8.75 o
 -19   9  11        6.35       24.52      9.10 o
 -17   9  11        0.10       -3.91      8.22 o
 -15   9  11        1.81       -7.89      8.15 o
 -13   9  11       40.70       50.54     10.35 o
 -11   9  11      148.09      159.59     15.28 o
  -9   9  11       60.71       86.40     11.10 o
  -7   9  11       15.84        2.16      9.54 o
  -5   9  11        3.67       -7.13      8.22 o
  -3   9  11       55.25       55.40     10.48 o
  -1   9  11      201.21      233.57     15.54 o
   1   9  11        0.10        6.94      9.46 o
   3   9  11        1.72        1.64     10.26 o
   5   9  11        1.12       27.68     18.28 o
   7   9  11        3.20        4.57     11.70 o
   9   9  11       32.25       16.65     14.23 o
  11   9  11       65.41       50.82     16.40 o
  13   9  11        8.73       14.36     12.81 o
  15   9  11       32.03       44.00     21.44 o
 -20  10  11        6.93       25.80     23.22 o
 -18  10  11        4.32       -4.76      8.62 o
 -16  10  11       14.02       25.59      9.49 o
 -14  10  11       19.85       31.48     10.68 o
 -12  10  11       14.47       17.07      9.94 o
 -10  10  11       16.91       27.35     10.82 o
  -8  10  11       74.96       44.13     11.86 o
  -6  10  11        1.15        4.77     10.14 o
  -4  10  11      126.64      127.66     15.41 o
  -2  10  11       11.33       11.76     10.19 o
   0  10  11       37.99       28.73     11.14 o
   2  10  11       16.66       25.16     11.89 o
   4  10  11       23.88       21.84     13.02 o
   6  10  11       55.92       25.84     12.42 o
   8  10  11       18.81       42.71     16.21 o
  10  10  11       66.88       43.09     19.05 o
  12  10  11        1.51       28.33     15.71 o
  14  10  11        0.96       -8.16     15.12 o
 -17  11  11       43.94       32.46     14.77 o
 -15  11  11       26.73       32.16     11.57 o
 -13  11  11        2.06        0.39     10.28 o
 -11  11  11       27.23       47.65     17.55 o
  -9  11  11       11.10        6.77     15.08 o
  -7  11  11       49.48       65.81     13.55 o
  -5  11  11        7.69       -4.52     12.18 o
  -3  11  11        0.00       10.25     12.13 o
  -1  11  11        0.02       -0.12     11.92 o
   1  11  11       70.60       79.63     15.28 o
   3  11  11      109.14      142.18     16.72 o
   5  11  11       32.80       27.50     13.48 o
   7  11  11       44.49       52.08     24.58 o
   9  11  11       37.38       66.88     14.78 o
  11  11  11        0.16       35.06     17.00 o
 -14  12  11       58.24       92.37     18.00 o
 -12  12  11       52.60        9.19     12.05 o
 -10  12  11        3.83        1.32     11.13 o
  -8  12  11        1.25      -10.18     12.29 o
  -6  12  11        0.58       15.04     12.41 o
  -4  12  11       31.00       16.50     13.14 o
  -2  12  11       96.80       90.57     21.12 o
   0  12  11       21.65       10.61     15.80 o
   2  12  11        4.74       -5.61     14.91 o
   4  12  11        8.87       18.58     13.90 o
   6  12  11       17.40       21.24     13.87 o
  -7  13  11        3.78        3.88     13.72 o
  -5  13  11       10.99      -13.47     15.00 o
  -3  13  11        0.09        2.55     16.98 o
  -1  13  11       22.35       14.71     17.64 o
 -30   0  12        3.93       -8.60     21.81 o
 -28   0  12        2.63      -18.22     18.22 o
 -26   0  12      127.28      135.78     40.15 o
 -24   0  12       85.06       99.43     18.39 o
 -22   0  12        7.54       20.77     22.64 o
 -20   0  12       92.58       67.88     15.59 o
 -18   0  12      227.15      191.89     28.22 o
 -16   0  12     1398.68     1279.56     34.18 o
 -14   0  12      371.87      366.30     18.97 o
 -12   0  12     1925.40     1964.86     43.38 o
 -10   0  12     3575.12     3312.65     53.62 o
  -8   0  12     3097.27     2726.46     48.81 o
  -6   0  12     1385.35     1341.02     28.32 o
  -4   0  12     2042.80     2192.60     39.62 o
  -2   0  12      642.63      693.18     17.65 o
   0   0  12      594.54      568.55     20.42 o
   2   0  12       51.03       38.99      7.51 o
   4   0  12      429.75      358.80     20.15 o
   6   0  12      601.58      687.27     56.32 o
   8   0  12     1858.33     1709.14     50.39 o
  10   0  12       87.71       77.01     15.08 o
  12   0  12       70.78       65.76     14.65 o
  14   0  12      525.18      555.36     44.90 o
  16   0  12      166.59      142.27     28.86 o
  18   0  12      124.04      112.38     29.76 o
  20   0  12       52.10      115.72     31.94 o
  22   0  12        3.47       23.09     26.04 o
 -29   1  12        4.79       -7.87     17.85 o
 -27   1  12        0.31      -10.64     11.08 o
 -25   1  12        4.97        7.70     10.28 o
 -23   1  12      281.74      276.68     16.65 o
 -21   1  12      254.17      260.41     15.71 o
 -19   1  12       25.92       36.37      9.34 o
 -17   1  12      899.06      957.31     23.25 o
 -15   1  12      419.95      398.84     13.35 o
 -13   1  12        1.30       -0.72      4.83 o
 -11   1  12        0.30        2.60      4.82 o
  -9   1  12       18.09       20.43      4.59 o
  -7   1  12      695.00      640.39     13.22 o
  -5   1  12      140.08      149.10      8.96 o
  -3   1  12     4081.91     4042.47     44.41 o
  -1   1  12       13.77        9.82      3.90 o
   1   1  12     1206.27     1227.08     19.49 o
   3   1  12     2843.64     2753.44     44.29 o
   5   1  12      509.14      440.78     15.36 o
   7   1  12      820.00      844.39     25.13 o
   9   1  12        0.08       -7.41      7.41 o
  11   1  12        6.50        1.86      9.80 o
  13   1  12       21.55       39.65     13.97 o
  15   1  12       64.90       58.61     25.27 o
  17   1  12      190.72      168.65     22.89 o
  19   1  12        0.09      -15.78     33.80 o
  21   1  12       14.85       34.03     26.17 o
 -30   2  12        2.61       -5.46     12.94 o
 -28   2  12       30.88       24.34     19.75 o
 -26   2  12        4.57        9.23     12.05 o
 -24   2  12        0.19        5.38     11.06 o
 -22   2  12        2.82        4.19     10.54 o
 -20   2  12        3.20        2.13      8.29 o
 -18   2  12       24.00       10.92      7.37 o
 -16   2  12        7.39       13.72      6.79 o
 -14   2  12        0.25        0.40      6.57 o
 -12   2  12      635.21      598.64     14.39 o
 -10   2  12      234.29      216.03      9.06 o
  -8   2  12      145.79      133.01      7.53 o
  -6   2  12      605.71      589.25     13.92 o
  -4   2  12        0.28       -3.35      3.75 o
  -2   2  12        4.28       -4.43      4.43 o
   0   2  12     1007.75      966.19     17.15 o
   2   2  12      210.81      199.68      8.40 o
   4   2  12      110.52      110.23      7.29 o
   6   2  12     1077.43     1063.91     26.70 o
   8   2  12      318.05      292.13     14.90 o
  10   2  12       72.68       67.66     10.48 o
  12   2  12      583.53      596.81     46.08 o
  14   2  12      138.77      134.85     20.44 o
  16   2  12        0.56       -0.82     14.20 o
  18   2  12       42.29       38.85     16.63 o
  20   2  12       16.14       45.46     19.39 o
  22   2  12        1.65       13.35     18.47 o
 -29   3  12        0.06       -9.39     11.72 o
 -27   3  12       40.10       28.32     12.62 o
 -25   3  12        2.16       -5.36     10.60 o
 -23   3  12        9.02       27.99     11.53 o
 -21   3  12       41.34       36.07     15.24 o
 -19   3  12        3.69        5.12      8.04 o
 -17   3  12        0.01        0.20      6.49 o
 -15   3  12      304.35      322.38     13.81 o
 -13   3  12      920.78     1006.68     23.42 o
 -11   3  12      432.05      370.30     11.61 o
  -9   3  12      934.73      942.99     18.14 o
  -7   3  12     2006.13     1861.63     31.64 o
  -5   3  12      232.35      205.73      7.75 o
  -3   3  12       36.35       31.00      5.73 o
  -1   3  12        6.59       -4.77      4.77 o
   1   3  12       13.57        3.20      4.90 o
   3   3  12      365.42      318.18     10.96 o
   5   3  12      476.36      501.79     24.22 o
   7   3  12       74.86       70.68      9.76 o
   9   3  12        6.48        3.53      9.91 o
  11   3  12        1.62       -1.52     10.14 o
  13   3  12      393.98      411.24     22.73 o
  15   3  12      156.01      180.77     17.95 o
  17   3  12        4.89       17.66     16.22 o
  19   3  12        4.19        7.59     16.72 o
  21   3  12        2.51       27.59     18.33 o
 -28   4  12       26.94        9.30     13.20 o
 -26   4  12       76.74       92.42     20.43 o
 -24   4  12       97.69       91.44     13.88 o
 -22   4  12       22.02       16.48     10.52 o
 -20   4  12        7.42       10.10      8.73 o
 -18   4  12       47.90       50.01      9.53 o
 -16   4  12      174.67      221.35     18.09 o
 -14   4  12      795.21      789.52     30.74 o
 -12   4  12      556.34      608.46     20.16 o
 -10   4  12      125.59      127.25      8.97 o
  -8   4  12       81.51       47.13      5.99 o
  -6   4  12      109.46      127.60      7.26 o
  -4   4  12     1320.53     1315.20     19.35 o
  -2   4  12      893.41      881.24     17.52 o
   0   4  12     1916.09     1844.68     27.34 o
   2   4  12      464.30      448.09     15.54 o
   4   4  12       73.07       73.38      7.88 o
   6   4  12       44.25       38.17      8.94 o
   8   4  12       17.09        2.77     11.32 o
  10   4  12      467.66      484.75     23.75 o
  12   4  12       24.82       22.09     26.71 o
  14   4  12      113.39      116.60     20.51 o
  16   4  12       37.06       51.32     14.12 o
  18   4  12       91.31       71.77     19.99 o
  20   4  12       97.56       86.17     20.98 o
 -27   5  12        0.00       13.59     20.92 o
 -25   5  12        8.20       35.26     14.79 o
 -23   5  12       97.12      111.77     13.42 o
 -21   5  12       25.22       16.40      8.98 o
 -19   5  12      172.56      181.21     13.29 o
 -17   5  12       98.68      113.59     11.69 o
 -15   5  12      687.41      676.24     21.76 o
 -13   5  12       76.27       89.43     10.35 o
 -11   5  12      229.43      228.78     13.36 o
  -9   5  12      928.12      853.53     26.69 o
  -7   5  12     1014.11     1017.33     26.15 o
  -5   5  12     1709.01     1700.30     25.94 o
  -3   5  12      672.34      618.68     16.28 o
  -1   5  12      140.55      137.42      9.87 o
   1   5  12       12.45       15.47      6.87 o
   3   5  12      155.47      147.00     12.12 o
   5   5  12      619.11      523.87     19.37 o
   7   5  12      131.95      112.12     11.86 o
   9   5  12      386.00      371.86     20.89 o
  11   5  12      559.21      672.71     56.20 o
  13   5  12        1.43       18.03     12.55 o
  15   5  12       74.08       77.26     15.43 o
  17   5  12      258.06      299.02     24.37 o
  19   5  12        0.37        6.54     16.77 o
 -26   6  12        0.09       22.09     11.12 o
 -24   6  12       13.00       20.08     10.40 o
 -22   6  12        0.99        6.08      8.46 o
 -20   6  12       31.14       48.34      9.96 o
 -18   6  12       89.48      108.72     11.62 o
 -16   6  12      253.71      235.45     14.38 o
 -14   6  12        0.09       11.37      9.26 o
 -12   6  12       12.76       -4.18      7.22 o
 -10   6  12        0.87       -8.04      8.04 o
  -8   6  12        3.82       -1.68      6.85 o
  -6   6  12      128.63      125.29     10.41 o
  -4   6  12       35.01       25.01      7.66 o
  -2   6  12       80.35       74.46      8.11 o
   0   6  12      478.61      504.02     16.94 o
   2   6  12      510.78      506.03     19.48 o
   4   6  12        0.75       10.61      8.93 o
   6   6  12      218.14      178.58     21.29 o
   8   6  12        0.10        2.99      8.96 o
  10   6  12      138.40      114.06     12.96 o
  12   6  12        1.93       -8.65     10.68 o
  14   6  12       17.95       23.52     12.23 o
  16   6  12       42.71       62.85     15.90 o
  18   6  12       58.51       79.98     17.14 o
 -25   7  12        1.00       -7.16     13.09 o
 -23   7  12       20.51        6.39      9.26 o
 -21   7  12        7.34        3.83      8.44 o
 -19   7  12        0.76       -8.24      8.24 o
 -17   7  12       48.49       39.77      9.36 o
 -15   7  12       14.26        8.88      8.44 o
 -13   7  12       22.66       17.86      8.63 o
 -11   7  12      361.46      349.35     16.59 o
  -9   7  12       35.12       30.76      9.13 o
  -7   7  12        2.16       -7.47      7.94 o
  -5   7  12      122.41      138.01     10.92 o
  -3   7  12       21.83       24.43      7.93 o
  -1   7  12      274.29      286.61     15.60 o
   1   7  12      436.31      465.34     19.23 o
   3   7  12      116.34      133.18     14.02 o
   5   7  12      106.27       81.38     12.88 o
   7   7  12       63.94       52.26     12.51 o
   9   7  12       77.72       93.11     14.72 o
  11   7  12       78.53       84.12     13.07 o
  13   7  12       26.95       16.40     15.44 o
  15   7  12       43.58       44.40     12.37 o
  17   7  12        3.76       -9.26     10.67 o
 -24   8  12       36.05       38.57     14.23 o
 -22   8  12       27.28       17.27      9.86 o
 -20   8  12       18.76       35.14      9.67 o
 -18   8  12        1.35       -2.63     10.30 o
 -16   8  12        6.45       -3.80      9.62 o
 -14   8  12      156.25      154.85     19.29 o
 -12   8  12      101.72      106.57     11.72 o
 -10   8  12       98.27      123.64     12.53 o
  -8   8  12       27.73       27.06      9.45 o
  -6   8  12       31.84       31.10      9.37 o
  -4   8  12        2.21       -7.92      7.92 o
  -2   8  12      261.05      261.46     21.74 o
   0   8  12      198.74      175.47     14.27 o
   2   8  12       63.96       39.41     11.57 o
   4   8  12       97.71       91.64     20.27 o
   6   8  12      204.53      209.55     17.50 o
   8   8  12      100.86      119.42     15.37 o
  10   8  12      126.32       98.45     14.90 o
  12   8  12       25.79       34.63     15.90 o
  14   8  12        0.01        2.07     12.11 o
  16   8  12       15.09       27.28     14.41 o
 -23   9  12        0.15       31.62     30.98 o
 -21   9  12       58.66       69.54     13.77 o
 -19   9  12      107.59      120.88     14.27 o
 -17   9  12       29.64       24.92      9.52 o
 -15   9  12        5.37       -2.24      8.80 o
 -13   9  12       12.25        0.92      8.65 o
 -11   9  12       30.25       17.70      9.59 o
  -9   9  12        0.07       -0.14      9.35 o
  -7   9  12        2.09        0.75      9.76 o
  -5   9  12        0.43      -12.06     15.27 o
  -3   9  12        0.80       -7.63      9.09 o
  -1   9  12      175.45      191.96     14.80 o
   1   9  12      340.74      318.17     20.22 o
   3   9  12      184.53      196.64     17.57 o
   5   9  12       51.21       29.81     15.01 o
   7   9  12       16.15       24.01     13.95 o
   9   9  12       80.45      105.48     18.86 o
  11   9  12        8.06        3.03     14.60 o
  13   9  12       74.49       88.34     18.61 o
 -20  10  12        5.09      -10.58     11.35 o
 -18  10  12        0.45       12.29      9.41 o
 -16  10  12       18.26       19.23     10.66 o
 -14  10  12       68.89       66.19     12.87 o
 -12  10  12       11.65        5.58     10.71 o
 -10  10  12        6.95       16.55     10.94 o
  -8  10  12        8.98       12.60     11.21 o
  -6  10  12       32.26       46.06     13.73 o
  -4  10  12      101.71      129.95     16.37 o
  -2  10  12      188.74      197.12     18.33 o
   0  10  12        0.60        0.14     11.32 o
   2  10  12       33.85       37.76     12.92 o
   4  10  12        4.73        8.36     11.36 o
   6  10  12        4.68       -9.44     10.62 o
   8  10  12       58.92       61.86     18.53 o
  10  10  12      129.57      160.60     33.80 o
  12  10  12       37.62       48.30     16.81 o
 -17  11  12        2.13       -0.56     14.15 o
 -15  11  12        5.58        8.41     10.94 o
 -13  11  12        0.06       16.44     11.47 o
 -11  11  12        0.04       -5.62     10.57 o
  -9  11  12        1.05       16.09     11.73 o
  -7  11  12        2.79       10.59     11.57 o
  -5  11  12       14.28       24.06     18.67 o
  -3  11  12       34.00       56.78     14.86 o
  -1  11  12      131.55      122.94     21.00 o
   1  11  12        0.70        4.81     15.50 o
   3  11  12        4.11        2.06     12.47 o
   5  11  12       41.56       35.10     14.44 o
   7  11  12       31.41       43.67     19.51 o
   9  11  12       16.94       17.15     13.01 o
 -12  12  12        9.63        0.79     15.09 o
 -10  12  12        0.01       -4.24     17.72 o
  -8  12  12        5.40       18.80     12.50 o
  -6  12  12        0.42       16.72     13.19 o
  -4  12  12        9.32       12.56     13.48 o
  -2  12  12        4.58       -3.09     15.69 o
   0  12  12        0.19        7.62     16.26 o
   2  12  12        0.16      -15.13     15.13 o
   4  12  12        1.00       -2.19     16.55 o
 -29   1  13        0.44      -13.79     16.00 o
 -27   1  13        0.01      -11.38     11.38 o
 -25   1  13        0.03       15.91     12.17 o
 -23   1  13       56.85       49.71     11.43 o
 -21   1  13        0.03        1.62      8.83 o
 -19   1  13        2.79       -2.96      7.74 o
 -17   1  13        0.28        6.99      7.07 o
 -15   1  13      126.98      126.78      9.05 o
 -13   1  13       27.72       30.95      6.68 o
 -11   1  13     1284.76     1206.28     23.11 o
  -9   1  13      196.11      175.73      9.11 o
  -7   1  13      503.23      477.39     12.06 o
  -5   1  13      208.91      223.85     10.22 o
  -3   1  13      486.63      454.60     12.06 o
  -1   1  13      310.79      265.55     12.46 o
   1   1  13     1682.11     1633.69     33.79 o
   3   1  13        5.88       12.42      7.73 o
   5   1  13      255.92      233.31     13.83 o
   7   1  13      473.04      471.96     18.65 o
   9   1  13       79.39       75.34     10.76 o
  11   1  13       18.80        0.51      9.92 o
  13   1  13        6.52      -10.34     10.72 o
  15   1  13       14.53       -5.44     13.97 o
  17   1  13        4.47       -4.77     17.83 o
  19   1  13        7.10      -13.42     15.29 o
  21   1  13        2.39       18.30     19.18 o
 -30   2  13        5.10       -6.90     12.79 o
 -28   2  13        5.82       12.96     13.49 o
 -26   2  13        2.56        8.54     15.53 o
 -24   2  13       46.17       24.23     12.33 o
 -22   2  13      105.96      110.47     14.68 o
 -20   2  13       18.72       33.33     11.22 o
 -18   2  13       18.84       13.44      7.49 o
 -16   2  13      774.64      801.85     21.60 o
 -14   2  13      245.63      221.31     12.22 o
 -12   2  13      101.60       87.46      7.81 o
 -10   2  13      160.08      164.63      9.13 o
  -8   2  13       12.41       39.79      6.10 o
  -6   2  13     1269.40     1153.71     22.52 o
  -4   2  13        3.58       -3.82      3.82 o
  -2   2  13      222.65      178.02      8.90 o
   0   2  13      146.32      131.76      8.25 o
   2   2  13      510.29      528.29     15.79 o
   4   2  13      427.83      474.94     18.52 o
   6   2  13      300.46      279.05     18.57 o
   8   2  13       20.14       14.52      8.49 o
  10   2  13       14.07        2.19     10.07 o
  12   2  13       12.83       15.69     11.12 o
  14   2  13       25.94       26.65     13.35 o
  16   2  13        7.31      -13.22     13.22 o
  18   2  13       35.10       48.73     17.86 o
  20   2  13       49.11      105.93     24.18 o
 -29   3  13       21.32       34.55     14.51 o
 -27   3  13        3.23       11.02     12.51 o
 -25   3  13       47.00       49.79     14.42 o
 -23   3  13      225.25      224.71     17.99 o
 -21   3  13       54.47       81.42     13.23 o
 -19   3  13       43.20       45.63      9.95 o
 -17   3  13      115.67       77.64     10.50 o
 -15   3  13        3.45       21.24      8.48 o
 -13   3  13      598.30      636.07     23.81 o
 -11   3  13      329.40      315.25     12.05 o
  -9   3  13        0.36       -5.57      5.57 o
  -7   3  13       33.83       11.55      6.72 o
  -5   3  13      309.99      306.36     10.01 o
  -3   3  13      183.35      191.33     10.01 o
  -1   3  13      218.10      214.41     11.38 o
   1   3  13       89.98       49.63      7.41 o
   3   3  13      160.45      131.98     12.15 o
   5   3  13      268.76      269.29     14.60 o
   7   3  13      102.07       76.85     10.54 o
   9   3  13       12.09       -4.33      9.63 o
  11   3  13      424.26      463.86     29.32 o
  13   3  13      144.65      163.46     17.69 o
  15   3  13       39.53       51.83     14.58 o
  17   3  13      127.07      129.16     21.87 o
  19   3  13        6.73       22.96     17.81 o
 -28   4  13       18.79       48.16     13.85 o
 -26   4  13       40.86       43.57     13.27 o
 -24   4  13        0.03       -1.63     10.36 o
 -22   4  13      100.89       95.95     13.97 o
 -20   4  13      303.19      309.98     19.29 o
 -18   4  13        0.23        3.33      8.18 o
 -16   4  13        0.50        1.83      7.46 o
 -14   4  13       48.30       69.22     10.04 o
 -12   4  13      169.55      141.62     11.86 o
 -10   4  13       63.52       42.38     14.87 o
  -8   4  13     1097.58     1034.30     23.34 o
  -6   4  13      105.79      107.04      8.71 o
  -4   4  13      540.34      546.45     14.29 o
  -2   4  13       18.09       18.49      6.88 o
   0   4  13      132.98      115.99      9.58 o
   2   4  13       45.22       47.82      7.94 o
   4   4  13       78.89       62.60      8.90 o
   6   4  13       99.92      105.07     12.20 o
   8   4  13      217.79      203.30     16.80 o
  10   4  13        5.98       -1.38     17.74 o
  12   4  13      141.56      125.02     27.26 o
  14   4  13        2.41      -11.49     11.49 o
  16   4  13       15.25       16.71     13.60 o
  18   4  13       24.83       45.16     19.50 o
  20   4  13        0.07       20.34     29.31 o
 -27   5  13        1.57       13.34     11.46 o
 -25   5  13        0.31      -14.13     14.13 o
 -23   5  13        3.95       14.91     10.61 o
 -21   5  13        6.68        4.66      9.32 o
 -19   5  13      272.85      240.82     15.79 o
 -17   5  13       18.13        1.49      8.62 o
 -15   5  13      206.69      168.21     13.08 o
 -13   5  13        5.21        6.62      8.02 o
 -11   5  13       47.07       41.79      9.30 o
  -9   5  13       36.70       19.65      7.99 o
  -7   5  13      529.94      526.41     19.83 o
  -5   5  13      195.70      190.34      9.57 o
  -3   5  13       90.80       94.86     10.32 o
  -1   5  13       73.00       87.08      9.25 o
   1   5  13       17.64       11.23      9.78 o
   3   5  13       97.62       96.76     10.69 o
   5   5  13       13.82       12.47      8.71 o
   7   5  13       80.73       64.27     11.20 o
   9   5  13       59.35       33.00     10.75 o
  11   5  13       83.21       67.99     13.95 o
  13   5  13       31.49       25.86     13.16 o
  15   5  13       77.91       87.22     16.57 o
  17   5  13        1.42       25.58     14.50 o
  19   5  13        6.16       -3.06     18.03 o
 -26   6  13       76.04      109.09     19.69 o
 -24   6  13        9.30        7.39     13.84 o
 -22   6  13       15.16        6.30      9.41 o
 -20   6  13       58.33       74.40     13.85 o
 -18   6  13      141.92      153.22     15.76 o
 -16   6  13       26.67       44.69     10.35 o
 -14   6  13       12.72        4.37     10.28 o
 -12   6  13        8.20       11.50      8.32 o
 -10   6  13        1.17       -6.91      7.23 o
  -8   6  13      292.75      300.95     15.70 o
  -6   6  13      217.31      247.85     14.85 o
  -4   6  13       26.53       17.00      7.22 o
  -2   6  13       66.88       82.87      9.59 o
   0   6  13      204.47      193.00     11.91 o
   2   6  13        0.11       13.17      9.71 o
   4   6  13       39.12       49.10     11.39 o
   6   6  13        3.15       -3.03      9.67 o
   8   6  13      205.98      225.82     15.69 o
  10   6  13       53.67       53.88     11.52 o
  12   6  13        8.93        6.16     10.20 o
  14   6  13       10.45       -7.26     13.56 o
  16   6  13      126.45      134.89     29.07 o
  18   6  13       25.03       23.89     18.58 o
 -25   7  13       35.75       55.57     16.91 o
 -23   7  13       55.17       52.39     10.93 o
 -21   7  13       19.03       24.14     11.80 o
 -19   7  13        4.55        0.38      8.42 o
 -17   7  13        0.78       -8.74      8.74 o
 -15   7  13      110.92      123.77     12.51 o
 -13   7  13      159.82      179.36     13.76 o
 -11   7  13        0.71       -8.08      8.08 o
  -9   7  13      139.38      127.06     12.67 o
  -7   7  13        0.16        0.23      9.59 o
  -5   7  13       88.17       89.05     11.41 o
  -3   7  13       88.56      109.45     12.06 o
  -1   7  13       43.84       46.83     10.25 o
   1   7  13       24.15       -1.46     16.68 o
   3   7  13        0.21       -8.79      8.79 o
   5   7  13        0.01        6.29     10.01 o
   7   7  13       39.67       38.59     12.27 o
   9   7  13       16.49       33.46     16.15 o
  11   7  13       76.16       73.78     15.27 o
  13   7  13      132.12      122.36     14.41 o
  15   7  13        8.73       12.09     11.16 o
  17   7  13       11.03        9.91     17.35 o
 -24   8  13        1.77        8.53     14.16 o
 -22   8  13        3.92        7.83      9.48 o
 -20   8  13        0.19       -3.12      9.04 o
 -18   8  13        3.38        8.07      9.08 o
 -16   8  13        0.05       -0.59      8.66 o
 -14   8  13        0.82       -5.64     15.96 o
 -12   8  13        2.02       -2.20      8.70 o
 -10   8  13       22.34       27.76     13.04 o
  -8   8  13        8.55       12.26      9.28 o
  -6   8  13       16.24       18.04     10.49 o
  -4   8  13      290.88      287.85     19.57 o
  -2   8  13        3.53       15.24     15.55 o
   0   8  13       95.39       97.32     14.43 o
   2   8  13        2.99       -1.98     10.19 o
   4   8  13       12.25       13.06     13.59 o
   6   8  13        0.35      -14.24     14.24 o
   8   8  13        0.09       14.11     11.88 o
  10   8  13        6.99       10.82     12.62 o
  12   8  13        1.15      -11.88     11.88 o
  14   8  13       16.86       26.97     13.91 o
 -21   9  13        0.28        3.60     20.50 o
 -19   9  13        6.04       12.04      9.87 o
 -17   9  13        0.16       -9.01      9.01 o
 -15   9  13       39.38       41.33     10.88 o
 -13   9  13        0.15       -4.95      9.34 o
 -11   9  13       27.95        4.11     10.46 o
  -9   9  13        0.70      -10.13     10.13 o
  -7   9  13        4.95       -6.09     10.32 o
  -5   9  13       24.65        2.94     10.98 o
  -3   9  13       48.15       61.93     14.47 o
  -1   9  13       81.58       99.58     18.95 o
   1   9  13       27.18       51.76     13.60 o
   3   9  13       27.68       37.90     15.16 o
   5   9  13        0.02       -8.44     13.27 o
   7   9  13        2.65      -16.97     28.42 o
   9   9  13        2.62      -13.00     13.00 o
  11   9  13        4.81       -0.95     14.49 o
  13   9  13        1.21       27.65     15.93 o
 -18  10  13       15.07       12.51     15.27 o
 -16  10  13       14.56       18.25     10.97 o
 -14  10  13        5.38       11.89     11.43 o
 -12  10  13        8.50       12.33     10.95 o
 -10  10  13        8.80        5.93     11.19 o
  -8  10  13        7.81        1.27     11.65 o
  -6  10  13        7.07       14.57     12.31 o
  -4  10  13       27.75       21.55     13.35 o
  -2  10  13        4.84       14.61     15.67 o
   0  10  13       11.80       14.62     31.62 o
   2  10  13        0.74        7.50     23.22 o
   4  10  13        0.95       18.78     12.27 o
   6  10  13        0.46        4.77     12.51 o
   8  10  13       40.63       33.71     17.15 o
  10  10  13        4.53       26.69     16.24 o
 -15  11  13        0.19       -7.90     33.16 o
 -13  11  13       18.42       35.70     13.08 o
 -11  11  13        2.56        1.29     11.43 o
  -9  11  13       53.95       70.02     14.53 o
  -7  11  13       99.00       88.79     16.05 o
  -5  11  13        2.59       18.55     16.07 o
  -3  11  13       22.35       10.17     16.55 o
  -1  11  13       11.59       26.55     17.03 o
   1  11  13       37.95       34.04     16.85 o
   3  11  13       21.58       40.84     26.62 o
   5  11  13        1.53      -12.78     15.22 o
   7  11  13        0.00       11.94     16.39 o
 -10  12  13        0.01       -5.53     11.88 o
  -8  12  13        0.10       -5.46     12.19 o
  -6  12  13       11.85       10.41     12.89 o
  -4  12  13       57.79       95.65     29.76 o
  -2  12  13       15.34       18.79     17.67 o
   0  12  13        0.16       12.45     26.81 o
 -28   0  14        7.12       28.86     25.27 o
 -26   0  14        0.17        2.69     21.30 o
 -24   0  14      326.96      315.33     39.13 o
 -22   0  14      461.33      473.87     33.48 o
 -20   0  14        5.99      -11.69     12.24 o
 -18   0  14      260.68      289.76     23.25 o
 -16   0  14      131.58      154.79     14.10 o
 -14   0  14       18.22       17.35      8.81 o
 -12   0  14       30.10       36.85     15.46 o
 -10   0  14      504.06      533.79     22.48 o
  -8   0  14       47.52       61.65     10.95 o
  -6   0  14      257.82      244.24     15.65 o
  -4   0  14      745.44      631.55     24.92 o
  -2   0  14      323.97      318.92     16.46 o
   0   0  14        2.30        7.92     11.08 o
   2   0  14      440.64      419.15     37.14 o
   4   0  14      534.95      576.53     34.19 o
   6   0  14      210.47      213.68     20.26 o
   8   0  14       88.56      105.80     17.64 o
  10   0  14      211.07      178.45     20.09 o
  12   0  14       54.86      -15.52     18.86 o
  14   0  14       26.31       25.66     22.84 o
  16   0  14      119.62      176.52     32.97 o
  18   0  14       23.08       54.01     28.35 o
  20   0  14       59.94       39.26     28.74 o
 -29   1  14        5.60        9.64     16.98 o
 -27   1  14        3.03       -6.99     15.14 o
 -25   1  14       79.73      101.60     21.23 o
 -23   1  14       21.50       15.69     12.19 o
 -21   1  14       39.92       26.07     11.79 o
 -19   1  14        3.67       -0.24      8.46 o
 -17   1  14      330.71      313.22     14.78 o
 -15   1  14      156.78      168.58     11.41 o
 -13   1  14       69.92       79.96      8.03 o
 -11   1  14      911.89      862.46     19.71 o
  -9   1  14      558.44      504.66     15.15 o
  -7   1  14       53.73       80.49      8.09 o
  -5   1  14      572.34      601.17     16.46 o
  -3   1  14        8.82       -0.11      5.23 o
  -1   1  14       17.80       22.02      6.66 o
   1   1  14     1080.46     1021.44     24.02 o
   3   1  14       23.19       18.91      8.40 o
   5   1  14        4.60       -7.01      7.64 o
   7   1  14      170.55      154.48     13.12 o
   9   1  14      177.89      180.22     14.02 o
  11   1  14        8.55       -5.78     10.01 o
  13   1  14       30.80       15.63     14.59 o
  15   1  14        8.86      -14.01     14.01 o
  17   1  14       30.60       25.02     17.22 o
  19   1  14       49.71       37.20     22.96 o
 -28   2  14       15.19       -7.99     13.13 o
 -26   2  14       22.00       24.55     13.25 o
 -24   2  14        1.69      -10.34     11.26 o
 -22   2  14       37.13       57.15     13.43 o
 -20   2  14      105.56      142.21     15.79 o
 -18   2  14      231.54      236.57     15.18 o
 -16   2  14       47.20       36.68      9.42 o
 -14   2  14      120.11      112.01     10.19 o
 -12   2  14       27.64       23.14      6.57 o
 -10   2  14        3.69       -6.40      6.40 o
  -8   2  14        7.57       22.04      6.53 o
  -6   2  14     1221.52     1138.82     22.73 o
  -4   2  14      544.77      523.64     15.56 o
  -2   2  14       76.26      105.47      8.84 o
   0   2  14     1034.31      970.76     21.28 o
   2   2  14        1.19       10.68      7.31 o
   4   2  14      288.81      272.99     14.97 o
   6   2  14       26.60       16.88      8.47 o
   8   2  14        9.83       10.67      8.87 o
  10   2  14        0.76      -10.20     12.84 o
  12   2  14       32.55       13.45     11.85 o
  14   2  14       58.99       50.47     18.19 o
  16   2  14       12.09      -24.33     33.74 o
  18   2  14       71.96       70.86     20.76 o
 -27   3  14        0.39       18.97     13.28 o
 -25   3  14       74.02       73.08     14.94 o
 -23   3  14       72.21       62.86     16.12 o
 -21   3  14       18.06       11.92     11.18 o
 -19   3  14       81.89       82.50     11.74 o
 -17   3  14      122.58      109.51     12.01 o
 -15   3  14        7.58       16.49      8.68 o
 -13   3  14        0.14        3.62      7.49 o
 -11   3  14      311.52      276.79     15.05 o
  -9   3  14      668.77      651.91     25.87 o
  -7   3  14        0.08       10.58      7.09 o
  -5   3  14      651.59      630.35     18.77 o
  -3   3  14        1.24        4.57      5.96 o
  -1   3  14        9.54       15.92      7.17 o
   1   3  14      472.53      507.99     17.45 o
   3   3  14       15.64        6.43      7.29 o
   5   3  14       66.30       71.54     10.82 o
   7   3  14        5.45        5.69     10.52 o
   9   3  14      215.54      222.16     18.19 o
  11   3  14      262.69      261.71     27.52 o
  13   3  14        4.82       -2.98     11.89 o
  15   3  14       34.98       51.77     18.43 o
  17   3  14        7.83       22.08     17.89 o
  19   3  14        0.01      -16.91     16.91 o
 -28   4  14       15.17       20.66     13.50 o
 -26   4  14       53.58       60.26     14.42 o
 -24   4  14       12.66       -8.71     10.41 o
 -22   4  14        0.02       -3.94     14.37 o
 -20   4  14       70.29       81.07     12.06 o
 -18   4  14      255.51      304.30     16.94 o
 -16   4  14       12.98        5.59      8.90 o
 -14   4  14        0.06       -1.08      8.07 o
 -12   4  14       16.73       10.07      8.84 o
 -10   4  14       51.00       79.47     14.70 o
  -8   4  14      478.89      441.02     16.31 o
  -6   4  14      751.29      800.70     29.78 o
  -4   4  14       86.11      106.96      9.59 o
  -2   4  14       25.93       35.57      8.73 o
   0   4  14        1.72       -5.38      6.47 o
   2   4  14       90.50       67.65     10.27 o
   4   4  14      328.30      358.06     21.36 o
   6   4  14      402.83      444.31     19.74 o
   8   4  14      189.23      166.54     16.93 o
  10   4  14        2.85       -0.71     10.98 o
  12   4  14        1.09       -7.30     12.09 o
  14   4  14        8.96       13.34     12.97 o
  16   4  14       92.55      103.53     21.42 o
  18   4  14       70.37       95.15     22.03 o
 -27   5  14       11.13        8.67     12.81 o
 -25   5  14       20.91       49.28     13.33 o
 -23   5  14       84.16      105.75     18.50 o
 -21   5  14       29.15       28.05     10.37 o
 -19   5  14      189.88      227.90     22.02 o
 -17   5  14       69.28       97.71     12.31 o
 -15   5  14      325.77      371.23     17.95 o
 -13   5  14      242.81      246.73     16.04 o
 -11   5  14      166.44      162.64     13.26 o
  -9   5  14       50.39       43.94      9.49 o
  -7   5  14       94.33       89.43     13.28 o
  -5   5  14      162.34      184.36     10.57 o
  -3   5  14      361.46      355.32     13.78 o
  -1   5  14      370.76      430.22     16.50 o
   1   5  14       94.08       90.46     11.03 o
   3   5  14       13.30       16.90      9.87 o
   5   5  14       23.35       25.04     11.05 o
   7   5  14       57.04       45.38     10.93 o
   9   5  14      112.10      122.44     14.04 o
  11   5  14       78.28       83.90     15.35 o
  13   5  14       71.71       40.46     14.69 o
  15   5  14      137.36      176.34     20.02 o
  17   5  14        0.25        5.71     29.44 o
 -26   6  14        0.08        7.18     14.74 o
 -24   6  14        1.58       -7.14     10.58 o
 -22   6  14        1.58        1.27      9.12 o
 -20   6  14        3.48        1.17      9.10 o
 -18   6  14       61.50       65.16     11.68 o
 -16   6  14        0.09        0.58      8.76 o
 -14   6  14       13.75        0.09      8.24 o
 -12   6  14       58.17       64.22     10.91 o
 -10   6  14      170.03      171.70     13.54 o
  -8   6  14       37.34       41.10      9.92 o
  -6   6  14       49.63       46.01     10.09 o
  -4   6  14       95.33       77.90     17.68 o
  -2   6  14       27.09       27.47      9.18 o
   0   6  14       30.36       33.14     11.01 o
   2   6  14      168.02      153.19     15.42 o
   4   6  14      134.60      132.13     14.84 o
   6   6  14       50.06       40.05     12.39 o
   8   6  14        2.86        9.16     11.38 o
  10   6  14       15.91       -4.55     10.09 o
  12   6  14        5.45       -1.16     10.41 o
  14   6  14        0.80       -1.00     11.09 o
  16   6  14       35.04       65.90     17.08 o
 -25   7  14        0.80       20.91     17.19 o
 -23   7  14        0.41        1.69     10.89 o
 -21   7  14        2.90        9.93      9.37 o
 -19   7  14       19.74       16.76      9.68 o
 -17   7  14       18.14        8.12      9.22 o
 -15   7  14      181.05      212.60     15.39 o
 -13   7  14      119.77      122.84     12.82 o
 -11   7  14       10.26        6.32      9.53 o
  -9   7  14       40.74       59.93     13.20 o
  -7   7  14        1.49       -2.42      9.07 o
  -5   7  14       90.75       68.82     11.68 o
  -3   7  14        2.44       -9.68      9.68 o
  -1   7  14      157.73      170.64     20.50 o
   1   7  14       71.87       58.02     16.56 o
   3   7  14       13.47       17.88     13.29 o
   5   7  14       73.29       46.49     12.71 o
   7   7  14       91.94       82.33     20.77 o
   9   7  14        0.09       -9.62     10.24 o
  11   7  14       14.06       -8.66     12.20 o
  13   7  14       11.06       20.83     12.72 o
  15   7  14        3.02        6.98     11.87 o
 -22   8  14        8.14        2.26     12.54 o
 -20   8  14       16.49       21.70     10.60 o
 -18   8  14       33.77       32.22     10.82 o
 -16   8  14      111.55      113.88     13.45 o
 -14   8  14        0.77        0.33      9.05 o
 -12   8  14       69.18       60.54     11.62 o
 -10   8  14        4.01       15.90      9.76 o
  -8   8  14      198.46      207.83     15.61 o
  -6   8  14       14.13       -4.54     10.27 o
  -4   8  14        2.41        0.19     10.92 o
  -2   8  14      147.42      118.88     19.45 o
   0   8  14       31.67       45.43     16.42 o
   2   8  14       66.13       94.75     18.39 o
   4   8  14        2.20       26.02     14.48 o
   6   8  14       36.81       16.72     14.49 o
   8   8  14        4.17      -14.56     22.90 o
  10   8  14       15.51        1.44     14.33 o
  12   8  14       33.27       28.41     15.03 o
 -21   9  14       14.72       12.38     13.60 o
 -19   9  14       12.57        9.58     10.78 o
 -17   9  14        4.93       14.70     10.23 o
 -15   9  14       10.88       11.71     10.13 o
 -13   9  14      108.98      122.81     16.55 o
 -11   9  14       22.67       30.18     12.48 o
  -9   9  14        3.93       -9.95     10.01 o
  -7   9  14       15.29        1.89     11.66 o
  -5   9  14        0.42        7.87     11.55 o
  -3   9  14       62.29      107.39     25.98 o
  -1   9  14      135.94      152.85     35.54 o
   1   9  14        8.97       21.87     15.50 o
   3   9  14        0.02       -6.18     28.93 o
   5   9  14        1.95      -10.25     13.62 o
   7   9  14        0.16       -9.63     14.30 o
   9   9  14       11.70      -11.98     14.23 o
  11   9  14       13.38       31.97     16.67 o
 -18  10  14        8.93      -10.59     13.81 o
 -16  10  14        7.59       20.73     11.83 o
 -14  10  14        4.83        8.78     11.87 o
 -12  10  14        5.71      -11.00     11.00 o
 -10  10  14        3.10       -8.62     11.05 o
  -8  10  14       16.34       20.68     13.14 o
  -6  10  14       87.18      103.31     25.51 o
  -4  10  14      167.06      153.98     22.48 o
  -2  10  14        6.36       14.61     15.25 o
   0  10  14       18.86       22.20     16.14 o
   2  10  14        1.81       -2.84     15.42 o
   4  10  14        3.66        8.87     23.73 o
   6  10  14       20.80        7.07     15.38 o
   8  10  14        7.58       15.88     16.44 o
 -13  11  14        0.55        0.09     11.85 o
 -11  11  14        4.54        3.05     17.71 o
  -9  11  14        6.49        7.74     12.96 o
  -7  11  14        0.18       -2.58     12.76 o
  -5  11  14        0.14       -7.97     15.84 o
  -3  11  14       17.53       29.23     17.62 o
  -1  11  14        5.60       25.56     16.98 o
   1  11  14        0.02       -7.78     15.67 o
   3  11  14        3.61        4.40     17.06 o
 -27   1  15        7.31       -4.70     16.55 o
 -25   1  15       23.49       43.62     18.27 o
 -23   1  15       37.21       40.67     15.00 o
 -21   1  15        2.57       -8.67     10.66 o
 -19   1  15        0.27       15.90     11.22 o
 -17   1  15      202.75      206.85     17.63 o
 -15   1  15       81.80       69.99     11.48 o
 -13   1  15       80.26       74.92      8.85 o
 -11   1  15        8.53        2.45      6.04 o
  -9   1  15       70.14       66.73      8.72 o
  -7   1  15       18.44       10.11      6.75 o
  -5   1  15        3.17       -0.21      6.50 o
  -3   1  15        5.41        3.71      7.16 o
  -1   1  15      431.64      429.25     15.14 o
   1   1  15        0.42        7.31      7.56 o
   3   1  15        0.04       -4.25      8.04 o
   5   1  15        7.23       12.14      8.98 o
   7   1  15      159.83      174.26     14.05 o
   9   1  15       50.86       42.94     10.92 o
  11   1  15       24.40       15.29     12.94 o
  13   1  15        0.72      -10.63     13.55 o
  15   1  15        7.42       -8.22     17.90 o
  17   1  15       11.41       11.08     17.89 o
 -28   2  15       25.29        2.95     18.35 o
 -26   2  15        4.89       -0.13     13.07 o
 -24   2  15       46.71       50.96     14.36 o
 -22   2  15      257.72      235.77     19.76 o
 -20   2  15        0.26        2.05     10.57 o
 -18   2  15      261.42      295.54     17.19 o
 -16   2  15      263.39      261.18     15.93 o
 -14   2  15       22.39       40.00     10.03 o
 -12   2  15      254.04      225.34     14.54 o
 -10   2  15      190.10      231.96     12.61 o
  -8   2  15      172.49      175.28     11.36 o
  -6   2  15        2.51       -3.56      6.40 o
  -4   2  15       88.01       93.46      8.75 o
  -2   2  15      534.61      459.38     17.03 o
   0   2  15      542.88      602.02     19.36 o
   2   2  15      400.98      418.77     16.61 o
   4   2  15      178.77      155.03     13.50 o
   6   2  15      151.84      160.13     13.79 o
   8   2  15       34.30        7.57     11.28 o
  10   2  15        7.13        1.43     11.33 o
  12   2  15      132.50      117.55     18.41 o
  14   2  15        0.94       -9.56     15.73 o
  16   2  15       31.99       27.95     18.73 o
  18   2  15       74.30       88.81     22.86 o
 -27   3  15       23.31       44.83     14.47 o
 -25   3  15       49.54       47.90     14.72 o
 -23   3  15       73.82       70.65     14.47 o
 -21   3  15       82.76       73.59     14.00 o
 -19   3  15        0.55       -8.52      8.52 o
 -17   3  15        0.03       13.65      8.81 o
 -15   3  15      403.29      421.78     19.40 o
 -13   3  15      541.64      596.62     33.42 o
 -11   3  15      447.12      475.23     19.82 o
  -9   3  15       71.73       56.70      8.99 o
  -7   3  15      181.99      209.54     12.56 o
  -5   3  15      264.60      253.66     13.20 o
  -3   3  15       14.30       29.35      7.33 o
  -1   3  15      469.75      439.71     18.95 o
   1   3  15      406.87      428.40     18.97 o
   3   3  15        3.11       -7.00      7.00 o
   5   3  15      106.55       94.04     12.50 o
   7   3  15       70.36       87.18     14.42 o
   9   3  15       54.59       41.94     16.54 o
  11   3  15      138.51      161.86     18.38 o
  13   3  15       20.77       20.47     13.63 o
  15   3  15       30.32       20.78     17.44 o
  17   3  15        0.26      -19.44     19.44 o
 -26   4  15        3.13        9.40     12.51 o
 -24   4  15       24.69       36.78     12.86 o
 -22   4  15       88.16       99.86     15.10 o
 -20   4  15        0.71       -8.48      9.32 o
 -18   4  15       22.34       17.52     10.98 o
 -16   4  15       78.80       64.77     11.52 o
 -14   4  15      192.40      206.72     15.07 o
 -12   4  15       26.44       43.02     10.18 o
 -10   4  15      503.58      500.01     20.76 o
  -8   4  15       16.49       19.94      9.15 o
  -6   4  15       11.66        4.21      7.34 o
  -4   4  15       95.52       71.47      8.46 o
  -2   4  15       99.46       97.53     14.19 o
   0   4  15      244.06      252.76     24.39 o
   2   4  15        0.18       -1.63      8.01 o
   4   4  15        6.26       -4.31      8.69 o
   6   4  15      116.47      111.76     12.97 o
   8   4  15       10.95        6.97     10.53 o
  10   4  15       45.35       40.84     14.10 o
  12   4  15        0.55       -3.69     12.37 o
  14   4  15       32.29       35.29     15.37 o
  16   4  15        8.71        0.65     16.46 o
 -25   5  15        4.07       13.48     12.31 o
 -23   5  15       35.96       29.07     12.44 o
 -21   5  15       76.62       44.06     13.08 o
 -19   5  15       12.70       12.52     10.54 o
 -17   5  15       58.85       28.53     10.83 o
 -15   5  15        4.05       -8.26      8.26 o
 -13   5  15        0.96        2.32      8.28 o
 -11   5  15       18.19        7.33     14.35 o
  -9   5  15       12.68       -2.45      8.36 o
  -7   5  15        7.12        3.73      9.13 o
  -5   5  15       81.02       60.28     13.83 o
  -3   5  15      124.26      115.40      9.89 o
  -1   5  15        0.11       -2.91      8.15 o
   1   5  15      104.08       98.78     11.65 o
   3   5  15       56.71       54.36     13.04 o
   5   5  15       22.14       20.86     13.08 o
   7   5  15        0.93        0.57      9.42 o
   9   5  15       17.29        8.41     12.22 o
  11   5  15        0.53      -10.29     10.29 o
  13   5  15        9.83       12.56     17.51 o
  15   5  15        1.75      -13.63     13.63 o
 -24   6  15        2.02       18.48     12.33 o
 -22   6  15        0.53       -0.35     10.86 o
 -20   6  15       86.23      106.74     13.53 o
 -18   6  15       56.91       65.17     12.30 o
 -16   6  15       11.62        9.03      9.71 o
 -14   6  15       18.73       20.02      9.69 o
 -12   6  15        1.01       -7.85      7.85 o
 -10   6  15       42.92       61.79     13.59 o
  -8   6  15      719.59      758.87     31.18 o
  -6   6  15      309.46      324.27     18.91 o
  -4   6  15        0.10       -6.92      8.61 o
  -2   6  15       25.08       25.66     11.80 o
   0   6  15       72.35       65.42     12.78 o
   2   6  15       91.26       87.53     20.93 o
   4   6  15        0.30      -15.22     15.38 o
   6   6  15       41.02       32.90     12.74 o
   8   6  15       35.30       50.24     13.93 o
  10   6  15       28.07       34.60     11.80 o
  12   6  15        1.80       -5.82     10.27 o
  14   6  15       49.47       71.35     19.66 o
 -23   7  15        0.44      -10.19     10.19 o
 -21   7  15        6.60        8.27     10.46 o
 -19   7  15        0.27       -1.90      9.65 o
 -17   7  15       28.06       31.37     11.05 o
 -15   7  15       34.67       65.03     11.62 o
 -13   7  15       11.86       -5.03      9.06 o
 -11   7  15       60.35       84.54     12.46 o
  -9   7  15        9.06        7.69      9.92 o
  -7   7  15      101.16      104.04     13.07 o
  -5   7  15      135.54      155.53     14.69 o
  -3   7  15      260.96      340.73     55.04 o
  -1   7  15       79.77       91.04     26.49 o
   1   7  15        0.13        0.80     13.60 o
   3   7  15       15.42        8.79     18.67 o
   5   7  15        0.73        0.02     13.37 o
   7   7  15        3.95      -11.71     11.71 o
   9   7  15       66.92       78.63     15.58 o
  11   7  15       25.84       31.61     14.17 o
  13   7  15        0.45       -7.09     14.25 o
 -22   8  15       28.86       20.87     13.71 o
 -20   8  15        0.79       -8.27      9.89 o
 -18   8  15        0.23      -10.44     10.44 o
 -16   8  15        3.08       14.85     12.68 o
 -14   8  15       12.01       13.62     10.53 o
 -12   8  15       42.99       27.50     10.87 o
 -10   8  15       15.86       24.17     10.80 o
  -8   8  15        0.55       -7.84     10.27 o
  -6   8  15       44.14       57.01     13.97 o
  -4   8  15       63.32       66.14     17.73 o
  -2   8  15       15.08       22.15     16.68 o
   0   8  15        4.94       17.78     15.15 o
   2   8  15        1.14       -4.08     13.86 o
   4   8  15       16.52       10.32     25.66 o
   6   8  15       12.62        8.37     14.83 o
   8   8  15        4.05       -3.89     14.66 o
  10   8  15        6.49       10.25     15.86 o
 -19   9  15       29.89       29.09     14.54 o
 -17   9  15        0.07        4.14     10.14 o
 -15   9  15        1.13       -2.08     12.70 o
 -13   9  15        4.60       -2.09     11.37 o
 -11   9  15       15.10       28.23     13.00 o
  -9   9  15        4.23      -11.38     11.38 o
  -7   9  15        1.59      -11.05     11.05 o
  -5   9  15        0.00      -13.79     13.79 o
  -3   9  15        0.78       24.25     17.05 o
  -1   9  15       11.07       16.52     15.54 o
   1   9  15       30.72       41.79     19.11 o
   3   9  15       26.31       44.02     34.38 o
   5   9  15        2.37      -13.43     13.43 o
   7   9  15        2.46       18.42     20.21 o
   9   9  15        7.95       -9.55     18.92 o
 -16  10  15       10.84        5.67     15.21 o
 -14  10  15        0.04       -4.90     11.24 o
 -12  10  15        6.22       16.92     12.50 o
 -10  10  15       13.32      -11.88     11.88 o
  -8  10  15       14.75       20.15     13.57 o
  -6  10  15       35.37       42.12     18.47 o
  -4  10  15        8.15       -5.95     30.73 o
  -2  10  15       35.12       18.86     17.14 o
   0  10  15        6.85        6.27     22.58 o
   2  10  15        6.48       31.42     17.73 o
   4  10  15       14.88       -3.52     15.60 o
   6  10  15        0.79        1.09     15.97 o
 -11  11  15       13.56        1.67     19.76 o
  -9  11  15       21.19       32.24     14.78 o
  -7  11  15        1.49      -13.88     15.93 o
  -5  11  15        6.96       14.69     17.46 o
  -3  11  15        2.35        8.50     20.91 o
  -1  11  15       14.76       38.68     17.73 o
 -28   0  16        0.41        2.69     24.89 o
 -26   0  16       13.08        1.28     25.91 o
 -24   0  16      209.98      197.95     35.92 o
 -22   0  16       33.74        3.21     21.81 o
 -20   0  16       76.21       46.44     24.12 o
 -18   0  16      244.27      280.95     36.18 o
 -16   0  16       59.91       44.39     23.22 o
 -14   0  16       13.89       22.79     13.28 o
 -12   0  16        0.54       -9.64     10.97 o
 -10   0  16      517.35      526.96     29.18 o
  -8   0  16        2.60       -9.51     13.79 o
  -6   0  16        8.36      -10.37     10.37 o
  -4   0  16      451.11      389.68     25.04 o
  -2   0  16      158.63      212.23     16.50 o
   0   0  16        0.18      -10.50     10.50 o
   2   0  16      117.82      107.33     18.09 o
   4   0  16      114.45      121.59     19.00 o
   6   0  16       85.81       65.81     34.77 o
   8   0  16      131.75      146.49     20.36 o
  10   0  16       50.12       55.16     24.12 o
  12   0  16        0.86       -4.36     19.50 o
  14   0  16       71.27       66.20     29.38 o
  16   0  16       43.37       44.64     25.91 o
 -27   1  16       15.17       18.70     28.16 o
 -25   1  16        2.04       -0.11     16.05 o
 -23   1  16       22.53        9.93     16.68 o
 -21   1  16        3.51        6.05     16.27 o
 -19   1  16       34.72       37.34     12.61 o
 -17   1  16      232.03      266.28     21.24 o
 -15   1  16      107.01      126.65     12.93 o
 -13   1  16      204.70      200.53     14.52 o
 -11   1  16       59.68       71.93     12.72 o
  -9   1  16        9.42        3.32      7.06 o
  -7   1  16       43.01       50.76      9.61 o
  -5   1  16      144.96      122.13     12.21 o
  -3   1  16      198.13      151.48     11.58 o
  -1   1  16       10.71       15.89      6.99 o
   1   1  16       17.47       16.01      8.41 o
   3   1  16      223.29      265.02     16.22 o
   5   1  16      171.69      179.77     14.56 o
   7   1  16      211.60      207.81     15.76 o
   9   1  16       21.41       27.33     12.97 o
  11   1  16       16.69        0.26     14.74 o
  13   1  16       44.08      -11.37     15.86 o
  15   1  16        0.14      -13.72     15.49 o
  17   1  16       48.82       58.19     21.78 o
 -26   2  16        4.39       -8.00     17.00 o
 -24   2  16       12.72       15.24     17.18 o
 -22   2  16       12.05       15.65     12.89 o
 -20   2  16       16.88        8.30     11.62 o
 -18   2  16       21.60       22.70     12.22 o
 -16   2  16        9.40       -8.14      8.14 o
 -14   2  16      110.92       99.02     12.38 o
 -12   2  16       34.79       42.22      9.87 o
 -10   2  16        3.44        0.85      7.34 o
  -8   2  16        0.01       -6.68      6.68 o
  -6   2  16       62.66       32.76      9.25 o
  -4   2  16        0.80       -6.50      7.57 o
  -2   2  16      336.66      273.09     13.98 o
   0   2  16      463.01      394.12     20.23 o
   2   2  16      426.93      428.85     18.72 o
   4   2  16        2.57        4.89      8.66 o
   6   2  16        3.98       -3.83      9.18 o
   8   2  16        1.90      -11.88     11.88 o
  10   2  16        9.98       -4.32     11.82 o
  12   2  16        8.16       -0.76     15.69 o
  14   2  16       29.25      -12.59     26.94 o
  16   2  16       20.09       13.41     19.08 o
 -27   3  16       33.41       12.85     38.36 o
 -25   3  16       16.45      -12.35     12.35 o
 -23   3  16       20.00       18.43     13.50 o
 -21   3  16        6.47        2.12     12.84 o
 -19   3  16        0.86        1.56     11.30 o
 -17   3  16        3.44       13.91      9.80 o
 -15   3  16       44.93       42.19     11.13 o
 -13   3  16       36.83        8.01      9.66 o
 -11   3  16       22.42       29.38      9.76 o
  -9   3  16       14.49        3.89      9.18 o
  -7   3  16      507.88      411.73     16.77 o
  -5   3  16        8.18        0.00     11.11 o
  -3   3  16       77.43       70.01      9.80 o
  -1   3  16      227.87      218.17     15.20 o
   1   3  16       17.93       26.26      9.88 o
   3   3  16        0.41       -2.75      8.14 o
   5   3  16      257.21      264.07     16.92 o
   7   3  16       14.65       27.67     12.57 o
   9   3  16       55.52       41.59     13.63 o
  11   3  16        3.07       13.25     14.40 o
  13   3  16        9.41      -16.72     16.78 o
  15   3  16       21.76       13.74     27.26 o
 -26   4  16        4.34        6.00     13.38 o
 -24   4  16       23.21       43.78     14.69 o
 -22   4  16       29.43       40.71     14.27 o
 -20   4  16       10.46        6.21     11.33 o
 -18   4  16        4.00        1.50      9.40 o
 -16   4  16        1.31       -2.34      9.21 o
 -14   4  16       33.88       39.61     10.87 o
 -12   4  16      206.13      218.18     15.86 o
 -10   4  16      315.22      330.81     18.06 o
  -8   4  16      377.27      385.29     18.96 o
  -6   4  16      104.87      109.94     12.79 o
  -4   4  16        0.11       -3.18      7.27 o
  -2   4  16       11.32        6.80      8.07 o
   0   4  16      159.29      149.96     13.67 o
   2   4  16      371.68      396.02     18.95 o
   4   4  16        2.01       -0.94     11.13 o
   6   4  16        1.66        6.44      9.98 o
   8   4  16        7.89       -7.37     10.14 o
  10   4  16       23.72       20.70     13.64 o
  12   4  16       67.98       61.99     16.56 o
  14   4  16       33.32       42.71     20.47 o
 -25   5  16       22.76       28.79     14.31 o
 -23   5  16        0.23      -16.74     16.95 o
 -21   5  16        1.13        6.29     11.67 o
 -19   5  16        3.03       -0.19     10.38 o
 -17   5  16      200.60      244.65     20.55 o
 -15   5  16        0.67        6.09      9.48 o
 -13   5  16        3.92        0.84      9.27 o
 -11   5  16        3.60       -1.66      9.12 o
  -9   5  16       34.71       34.85     10.67 o
  -7   5  16      110.01      150.20     14.08 o
  -5   5  16      464.89      424.83     23.24 o
  -3   5  16      240.51      264.43     19.53 o
  -1   5  16       64.08       69.18     11.34 o
   1   5  16       63.71       59.56     15.23 o
   3   5  16        7.31       13.35     11.38 o
   5   5  16      173.77      181.06     18.25 o
   7   5  16       95.32       98.32     13.86 o
   9   5  16        2.70        0.91     10.40 o
  11   5  16        9.59      -10.61     10.61 o
  13   5  16        2.99       -7.09     11.81 o
 -24   6  16        0.61       -4.52     11.75 o
 -22   6  16        0.63        9.21     12.38 o
 -20   6  16        5.98        5.71     10.65 o
 -18   6  16        2.10        7.33     10.22 o
 -16   6  16       98.58       85.26     12.78 o
 -14   6  16       23.53       22.17     10.96 o
 -12   6  16       74.05       74.88     14.23 o
 -10   6  16       14.50       27.07     10.55 o
  -8   6  16        8.54       20.11     10.06 o
  -6   6  16        1.81       -9.38      9.38 o
  -4   6  16        5.90        8.03     11.76 o
  -2   6  16       20.30       45.83     15.38 o
   0   6  16       31.45       47.44     18.28 o
   2   6  16       19.70        6.25     11.20 o
   4   6  16        0.74       -3.01     10.76 o
   6   6  16        2.50       -7.81     10.97 o
   8   6  16       38.32       49.28     14.96 o
  10   6  16        8.80       12.37     13.23 o
  12   6  16        5.01        2.27     11.43 o
 -21   7  16        4.16        5.25     11.30 o
 -19   7  16        1.14        2.38     10.29 o
 -17   7  16        0.01        2.69     14.48 o
 -15   7  16       56.11       62.54     12.74 o
 -13   7  16        0.17       -9.02      9.41 o
 -11   7  16       53.86       49.24     12.21 o
  -9   7  16       38.57       12.46     10.44 o
  -7   7  16        5.32       -7.00     10.33 o
  -5   7  16       11.10      -12.09     14.24 o
  -3   7  16       72.26       91.31     19.50 o
  -1   7  16        1.94       -7.08     14.37 o
   1   7  16       71.65      103.03     25.14 o
   3   7  16        3.39        3.45     21.94 o
   5   7  16        0.01       11.91     15.38 o
   7   7  16        8.58       10.63     15.60 o
   9   7  16       53.11       70.15     24.52 o
  11   7  16        0.06        4.98     13.85 o
 -20   8  16       36.30       45.95     12.33 o
 -18   8  16       24.80       24.19     11.70 o
 -16   8  16        0.01       -7.66     10.26 o
 -14   8  16       14.42        8.24     10.69 o
 -12   8  16        0.08        0.49     11.65 o
 -10   8  16        0.03        5.13     11.64 o
  -8   8  16        3.33      -10.20     14.23 o
  -6   8  16        0.40       -5.39     17.70 o
  -4   8  16       35.14       19.22     19.69 o
  -2   8  16       82.97       86.56     19.95 o
   0   8  16      177.65      182.85     25.27 o
   2   8  16        0.78      -13.55     13.55 o
   4   8  16        2.48      -13.96     13.96 o
   6   8  16        9.63       29.06     17.06 o
   8   8  16        0.74        5.73     15.99 o
 -17   9  16       24.01       43.75     15.76 o
 -15   9  16       65.47       61.09     15.27 o
 -13   9  16        0.30        1.69     13.18 o
 -11   9  16        1.16       -2.68     11.53 o
  -9   9  16        9.47       -0.58     20.58 o
  -7   9  16        7.21        7.45     14.44 o
  -5   9  16       13.67       13.91     16.23 o
  -3   9  16        5.84        4.83     17.16 o
  -1   9  16        6.41       25.96     20.40 o
   1   9  16        2.29       20.81     16.96 o
   3   9  16       20.94       18.60     17.68 o
   5   9  16       15.47       16.67     19.76 o
 -12  10  16       11.25       21.76     13.20 o
 -10  10  16       13.44        7.08     17.21 o
  -8  10  16        0.73      -13.09     14.79 o
  -6  10  16        2.07      -14.67     14.67 o
  -4  10  16        0.20        3.34     16.61 o
  -2  10  16       44.97       60.82     19.82 o
   0  10  16        5.14      -10.05     16.24 o
   2  10  16        0.94      -17.20     24.31 o
 -25   1  17        7.23        9.80     32.97 o
 -23   1  17       12.34       13.51     17.77 o
 -21   1  17        0.88      -13.21     15.97 o
 -19   1  17       25.77       20.84     29.96 o
 -17   1  17      121.56      131.56     21.68 o
 -15   1  17       24.25       19.83     12.02 o
 -13   1  17       34.08       28.25     11.97 o
 -11   1  17       47.68       34.97     11.92 o
  -9   1  17      119.75      100.27     11.64 o
  -7   1  17       61.02       66.35     10.85 o
  -5   1  17        1.14       -7.63      7.63 o
  -3   1  17       29.31       46.75     10.58 o
  -1   1  17       58.06       30.32      9.14 o
   1   1  17       61.33       60.22      9.48 o
   3   1  17      116.82      131.21     12.67 o
   5   1  17      168.79      201.88     16.16 o
   7   1  17        0.15        1.74     11.07 o
   9   1  17        4.05      -11.66     11.66 o
  11   1  17        5.99       -2.03     15.97 o
  13   1  17        0.27      -14.87     22.58 o
  15   1  17       13.12       16.11     19.08 o
 -26   2  17       10.76       -0.49     18.28 o
 -24   2  17       67.49      101.57     22.59 o
 -22   2  17       43.74       70.72     20.02 o
 -20   2  17       15.60       -3.15     16.27 o
 -18   2  17       44.07       57.70     18.23 o
 -16   2  17       56.19       57.01     14.35 o
 -14   2  17      270.69      281.06     20.90 o
 -12   2  17      211.56      242.75     19.39 o
 -10   2  17      145.40      177.51     24.29 o
  -8   2  17       45.77       75.01     11.03 o
  -6   2  17       18.96       17.84      9.38 o
  -4   2  17        1.37        0.33      8.71 o
  -2   2  17      256.33      264.99     14.77 o
   0   2  17      640.39      667.71     21.92 o
   2   2  17       27.55       48.72     10.27 o
   4   2  17       19.92       27.58      9.88 o
   6   2  17        7.54       -8.58     11.02 o
   8   2  17       57.67       75.92     15.55 o
  10   2  17      124.10      158.27     18.78 o
  12   2  17       49.83       54.12     19.77 o
  14   2  17       13.23       -1.99     18.12 o
 -25   3  17        8.39        0.87     17.75 o
 -23   3  17       97.51      101.93     21.91 o
 -21   3  17       77.43       93.74     16.76 o
 -19   3  17        0.91        5.06     11.84 o
 -17   3  17      282.07      349.48     19.93 o
 -15   3  17      329.48      382.56     20.43 o
 -13   3  17        1.02        1.54      9.75 o
 -11   3  17       43.06       32.94     12.54 o
  -9   3  17      126.17      143.40     16.48 o
  -7   3  17       53.72       60.26     11.23 o
  -5   3  17      164.33      168.06     14.20 o
  -3   3  17      493.42      484.65     18.72 o
  -1   3  17        4.01       15.20      8.80 o
   1   3  17      277.76      261.48     16.71 o
   3   3  17       37.07       59.52     10.37 o
   5   3  17      103.83      106.91     13.64 o
   7   3  17      257.33      268.23     18.86 o
   9   3  17      102.02      148.02     19.15 o
  11   3  17        0.20       -7.74     15.86 o
  13   3  17       38.07       33.34     19.23 o
 -24   4  17       42.91       51.43     16.01 o
 -22   4  17        2.08       -2.53     13.03 o
 -20   4  17       52.30       69.88     15.29 o
 -18   4  17        3.23        5.09     10.53 o
 -16   4  17       15.49       26.45     10.80 o
 -14   4  17       51.05       43.47     17.65 o
 -12   4  17      225.06      259.50     17.61 o
 -10   4  17       56.37       61.21     14.68 o
  -8   4  17       20.62       17.78     12.36 o
  -6   4  17       21.31       13.27     11.29 o
  -4   4  17        3.73       -3.03      8.02 o
  -2   4  17        1.02       -7.85      7.85 o
   0   4  17      111.45      115.50     13.48 o
   2   4  17       74.70       90.11     23.06 o
   4   4  17        2.48       -1.96     11.59 o
   6   4  17       35.63       22.01     10.65 o
   8   4  17        0.04       -2.29     10.72 o
  10   4  17        1.00      -11.38     11.38 o
  12   4  17      100.68       95.06     18.61 o
 -23   5  17       15.40        6.49     22.64 o
 -21   5  17       18.29       18.27     13.15 o
 -19   5  17        7.36       38.41     11.83 o
 -17   5  17       42.49       32.42     11.75 o
 -15   5  17        4.19        8.19     15.17 o
 -13   5  17        2.41       -6.13     10.02 o
 -11   5  17       27.19        7.74     10.85 o
  -9   5  17        4.67       -6.26     10.83 o
  -7   5  17       68.92       53.72     14.00 o
  -5   5  17      116.56       94.11     15.66 o
  -3   5  17        7.97       23.45     12.00 o
  -1   5  17       53.92       57.17     17.00 o
   1   5  17       20.30       22.93     12.90 o
   3   5  17       45.55       52.93     13.84 o
   5   5  17        2.50        8.31     11.65 o
   7   5  17        7.32        0.77     12.41 o
   9   5  17       32.19       41.81     12.83 o
  11   5  17        7.42      -11.39     11.39 o
 -22   6  17       42.42       41.27     14.35 o
 -20   6  17       17.08       20.79     11.86 o
 -18   6  17        1.16       -5.91     10.72 o
 -16   6  17        7.24        6.63     10.52 o
 -14   6  17       13.99       13.61     10.48 o
 -12   6  17       28.93       21.29     11.53 o
 -10   6  17      211.41      237.43     17.85 o
  -8   6  17       39.68       43.34     14.60 o
  -6   6  17       16.16       15.51     15.69 o
  -4   6  17       30.54       29.13     16.63 o
  -2   6  17       49.90       60.86     17.51 o
   0   6  17      163.79      180.72     48.75 o
   2   6  17       88.39       88.61     20.14 o
   4   6  17        6.01       10.88     15.95 o
   6   6  17        5.85        9.53     13.03 o
   8   6  17       31.40       59.49     16.42 o
  10   6  17       21.74       25.53     18.11 o
 -21   7  17        8.06       -1.43     15.66 o
 -19   7  17       72.13       89.96     14.70 o
 -17   7  17       14.83       27.32     12.65 o
 -15   7  17        0.33        2.94     10.79 o
 -13   7  17        0.42        9.17     12.80 o
 -11   7  17        0.03        8.03     10.41 o
  -9   7  17      103.93      107.90     23.16 o
  -7   7  17      174.87      191.35     23.85 o
  -5   7  17      177.80      227.75     25.57 o
  -3   7  17       21.58       73.71     20.27 o
  -1   7  17       24.12       12.60     15.93 o
   1   7  17        5.64      -14.03     14.03 o
   3   7  17        1.31      -24.37     24.37 o
   5   7  17       31.31       42.08     32.52 o
   7   7  17      103.78       99.91     21.79 o
   9   7  17        2.71        9.25     17.32 o
 -18   8  17        0.52       -8.23     11.43 o
 -16   8  17       19.67       29.10     12.41 o
 -14   8  17       35.23       17.08     12.25 o
 -12   8  17        9.54        5.00     12.93 o
 -10   8  17       17.48       18.89     15.63 o
  -8   8  17        2.35       -2.76     15.12 o
  -6   8  17        1.73       -7.09     34.32 o
  -4   8  17       61.35       79.00     20.21 o
  -2   8  17       54.95       44.66     18.89 o
   0   8  17        5.31        5.83     16.71 o
   2   8  17       15.52       -6.24     16.10 o
   4   8  17        1.75       -5.95     16.00 o
   6   8  17        0.02       -5.01     16.53 o
 -15   9  17       19.55        7.25     13.36 o
 -13   9  17        7.71       20.03     14.13 o
 -11   9  17       57.04       60.01     19.73 o
  -9   9  17        4.57       12.44     31.94 o
  -7   9  17        1.23       18.43     17.19 o
  -5   9  17        1.51       -6.47     15.36 o
  -3   9  17       19.08       17.01     17.78 o
  -1   9  17        8.03       20.34     17.50 o
   1   9  17        6.58        8.24     17.63 o
   3   9  17        2.70       -1.36     23.86 o
  -8  10  17       28.00       44.64     28.22 o
  -6  10  17        0.71       14.42     16.93 o
  -4  10  17        5.73        5.23     17.29 o
 -24   0  18       18.93        7.18     24.50 o
 -22   0  18        0.85       -3.08     25.27 o
 -20   0  18      184.60      250.16     40.92 o
 -18   0  18       22.15      -22.58     22.58 o
 -16   0  18      164.32      212.19     36.31 o
 -14   0  18       25.28       18.86     22.58 o
 -12   0  18      479.02      467.89     30.54 o
 -10   0  18      308.98      335.22     26.35 o
  -8   0  18       10.22       -5.77     17.77 o
  -6   0  18       10.54        4.09     12.91 o
  -4   0  18      165.57      110.59     18.95 o
  -2   0  18       30.92       37.88     15.34 o
   0   0  18      243.90      188.84     18.30 o
   2   0  18      193.21      195.73     23.76 o
   4   0  18        0.80       12.65     17.58 o
   6   0  18       37.50       26.62     31.43 o
   8   0  18       41.30       23.99     23.35 o
  10   0  18       39.15       18.99     25.53 o
  12   0  18      151.38      248.11     38.87 o
 -25   1  18        0.74        7.21     23.48 o
 -23   1  18       29.52       43.46     20.20 o
 -21   1  18       40.57       18.08     18.80 o
 -19   1  18      165.00      169.47     25.33 o
 -17   1  18       84.94      101.99     21.59 o
 -15   1  18      143.17      153.12     22.99 o
 -13   1  18       87.39       93.72     19.16 o
 -11   1  18       21.67       32.07     13.15 o
  -9   1  18      126.45      130.63     13.48 o
  -7   1  18      190.17      173.12     14.98 o
  -5   1  18        3.35        5.22      9.23 o
  -3   1  18       30.78       25.31     10.48 o
  -1   1  18       72.58       70.39     11.06 o
   1   1  18      183.57      190.31     12.87 o
   3   1  18      167.95      168.66     14.42 o
   5   1  18      146.18      164.30     14.33 o
   7   1  18      121.52      115.75     17.14 o
   9   1  18        2.84      -28.95     31.37 o
  11   1  18       19.08       19.70     18.16 o
  13   1  18        0.08       -0.17     17.90 o
 -24   2  18        4.84       23.54     17.97 o
 -22   2  18        0.43      -17.98     19.31 o
 -20   2  18       11.39       -1.17     16.81 o
 -18   2  18       11.66       16.55     16.40 o
 -16   2  18        5.90       13.77     16.14 o
 -14   2  18       44.90       39.53     14.17 o
 -12   2  18       54.29       44.77     13.41 o
 -10   2  18        0.29        0.87     12.15 o
  -8   2  18       77.38       74.69     11.78 o
  -6   2  18       29.75       12.29      9.55 o
  -4   2  18        0.04       -7.10      8.63 o
  -2   2  18        0.99       10.58      8.72 o
   0   2  18      134.91      116.01     12.15 o
   2   2  18       41.49       26.99      9.90 o
   4   2  18        0.21        1.31      8.81 o
   6   2  18       48.08       52.21     13.31 o
   8   2  18       14.12        8.73     18.50 o
  10   2  18        1.13      -14.45     14.45 o
  12   2  18       10.82      -16.83     16.83 o
 -23   3  18        0.39       14.61     25.66 o
 -21   3  18       24.81        5.47     18.60 o
 -19   3  18        3.56        0.63     17.19 o
 -17   3  18        0.01       -9.27     15.64 o
 -15   3  18       24.19       15.30     14.99 o
 -13   3  18        0.01       -1.43     12.33 o
 -11   3  18        5.29        0.78     11.78 o
  -9   3  18      184.64      179.53     18.48 o
  -7   3  18      147.20      173.58     18.56 o
  -5   3  18       28.03       26.12     10.28 o
  -3   3  18       17.10       20.10      9.21 o
  -1   3  18        4.74       25.11      9.99 o
   1   3  18        1.59        2.38     16.46 o
   3   3  18        4.66       12.71     12.66 o
   5   3  18       21.15       12.21     14.69 o
   7   3  18       59.64       60.33     13.37 o
   9   3  18        1.16       -0.83     11.89 o
  11   3  18        0.80        0.70     17.29 o
 -22   4  18       31.91       24.41     19.78 o
 -20   4  18       65.10       59.04     37.20 o
 -18   4  18        2.21      -12.52     12.52 o
 -16   4  18       74.19       89.77     16.66 o
 -14   4  18       64.62       57.66     15.55 o
 -12   4  18      125.72      165.99     19.14 o
 -10   4  18      300.78      275.20     21.85 o
  -8   4  18       43.91       44.51     14.43 o
  -6   4  18       36.31       32.23     13.75 o
  -4   4  18       64.16       91.08     23.37 o
  -2   4  18      188.98      218.30     15.07 o
   0   4  18      309.10      352.93     19.81 o
   2   4  18       83.14      137.51     18.00 o
   4   4  18       49.26       57.53     15.43 o
   6   4  18        2.86        1.44     10.49 o
   8   4  18      108.06      104.50     21.13 o
  10   4  18       64.88       41.80     14.19 o
 -21   5  18        2.23       15.10     17.90 o
 -19   5  18      130.79      164.04     24.74 o
 -17   5  18      126.96      201.60     21.39 o
 -15   5  18        8.50        1.48     13.48 o
 -13   5  18        4.87       18.89     13.80 o
 -11   5  18       91.25       72.35     16.82 o
  -9   5  18       85.10       72.57     18.28 o
  -7   5  18      238.51      297.59     22.22 o
  -5   5  18      304.50      365.00     24.01 o
  -3   5  18      141.02      165.27     18.99 o
  -1   5  18       10.86       12.64     17.58 o
   1   5  18       44.46       54.42     18.48 o
   3   5  18      138.05      132.40     17.62 o
   5   5  18       79.28      100.97     22.22 o
   7   5  18       45.87       57.24     16.47 o
   9   5  18       19.61       39.52     15.61 o
 -20   6  18        6.07       27.09     13.94 o
 -18   6  18       32.63       61.85     14.35 o
 -16   6  18       10.14       -5.09     19.18 o
 -14   6  18       18.78       16.76     13.56 o
 -12   6  18       93.79      115.39     18.04 o
 -10   6  18        5.90       -7.95     17.90 o
  -8   6  18        2.10        8.11     13.41 o
  -6   6  18       18.97       17.22     13.88 o
  -4   6  18       13.64       28.74     17.48 o
  -2   6  18       18.16       17.46     17.41 o
   0   6  18       68.27       65.04     19.78 o
   2   6  18       71.97       69.45     18.99 o
   4   6  18        1.93        9.99     16.85 o
   6   6  18       68.46       98.11     22.21 o
   8   6  18        3.47      -10.31     13.95 o
 -19   7  18        0.04        5.33     15.19 o
 -17   7  18       30.21       18.63     12.53 o
 -15   7  18        0.00        5.26     14.04 o
 -13   7  18        3.30       14.14     13.58 o
 -11   7  18       29.85       17.03     14.19 o
  -9   7  18        0.93        3.70     15.87 o
  -7   7  18       17.62       19.58     15.65 o
  -5   7  18       11.02       11.11     16.25 o
  -3   7  18       14.25       11.39     16.67 o
  -1   7  18       87.43       92.47     21.46 o
   1   7  18        0.08       -8.21     15.38 o
   3   7  18       13.29       13.45     17.54 o
   5   7  18        7.22       16.75     17.66 o
 -16   8  18        0.41       13.44     15.25 o
 -14   8  18       12.86       -1.99     23.93 o
 -12   8  18       11.51       23.11     17.88 o
 -10   8  18       15.46        1.72     16.53 o
  -8   8  18        0.16       -9.94     17.13 o
  -6   8  18        0.01      -14.44     14.44 o
  -4   8  18        0.31       -2.25     16.55 o
  -2   8  18       49.49       19.31     17.91 o
   0   8  18       14.76       14.17     19.88 o
   2   8  18        2.69       -6.50     17.18 o
 -11   9  18        2.92        9.50     17.97 o
  -9   9  18       29.79       11.07     18.04 o
  -7   9  18       28.87       42.19     19.49 o
  -5   9  18       19.31       16.00     19.08 o
  -3   9  18       23.22       34.74     19.22 o
 -23   1  19        0.35       11.88     19.99 o
 -21   1  19       12.23        2.30     18.01 o
 -19   1  19       94.46      152.94     36.18 o
 -17   1  19        4.15       10.72     17.83 o
 -15   1  19       24.39       20.19     17.37 o
 -13   1  19        7.60        9.06     12.76 o
 -11   1  19       69.57      111.31     16.57 o
  -9   1  19       13.28       12.58      9.87 o
  -7   1  19        0.37        8.25     12.01 o
  -5   1  19       26.98       20.76     11.12 o
  -3   1  19      140.54      139.55     15.04 o
  -1   1  19       15.12       24.20      9.82 o
   1   1  19       53.62       39.94     13.52 o
   3   1  19        4.78       -2.50      8.21 o
   5   1  19        2.97        5.10     11.51 o
   7   1  19        8.05        2.78     13.40 o
   9   1  19       18.74        3.83     33.35 o
  11   1  19        0.22      -18.60     18.60 o
 -22   2  19        0.07        0.83     17.21 o
 -20   2  19       63.68       45.59     19.28 o
 -18   2  19       11.48       -2.23     17.28 o
 -16   2  19      178.93      208.61     26.96 o
 -14   2  19      220.34      232.75     22.28 o
 -12   2  19       38.54       54.26     14.73 o
 -10   2  19       39.90       19.45     13.20 o
  -8   2  19       27.69       35.01     18.84 o
  -6   2  19        5.28        8.06     10.87 o
  -4   2  19       18.45       17.53     10.26 o
  -2   2  19      406.67      374.47     17.99 o
   0   2  19       48.85       58.02     11.53 o
   2   2  19       18.06        6.15      9.51 o
   4   2  19       15.42        9.18     11.53 o
   6   2  19       17.79        0.17     11.47 o
   8   2  19       17.09        7.51     13.48 o
  10   2  19       36.95       31.11     25.91 o
 -23   3  19       22.82       14.09     18.99 o
 -21   3  19        0.02        2.98     17.55 o
 -19   3  19       61.06       73.00     21.66 o
 -17   3  19      179.30      224.72     27.84 o
 -15   3  19       26.69       16.02     14.65 o
 -13   3  19        0.01      -11.64     12.99 o
 -11   3  19       39.03       39.99     14.97 o
  -9   3  19       86.82       78.35     16.34 o
  -7   3  19       53.96       32.37     16.47 o
  -5   3  19      158.94      171.63     18.72 o
  -3   3  19      113.69      146.60     15.34 o
  -1   3  19       23.05       26.49     10.25 o
   1   3  19       36.71       34.71     11.18 o
   3   3  19       66.57       76.68     16.68 o
   5   3  19      123.02      122.93     16.02 o
   7   3  19       47.46       47.82     19.06 o
   9   3  19       24.07       30.87     14.21 o
 -22   4  19        7.41       10.34     18.52 o
 -20   4  19        0.46        0.96     17.26 o
 -18   4  19        7.61       35.96     18.61 o
 -16   4  19        9.46       28.23     16.24 o
 -14   4  19       51.80       33.46     15.43 o
 -12   4  19       23.42       20.10     26.53 o
 -10   4  19        5.23       37.04     14.94 o
  -8   4  19        1.46      -10.80     10.80 o
  -6   4  19        1.68      -10.31     12.22 o
  -4   4  19        8.14       22.89     13.80 o
  -2   4  19       59.82       61.41     15.66 o
   0   4  19        8.10       11.00     11.54 o
   2   4  19        0.05       -0.83     12.36 o
   4   4  19       16.57        7.53     13.48 o
   6   4  19        1.46      -12.32     12.32 o
   8   4  19       16.35       14.90     13.18 o
 -19   5  19       44.76       71.06     21.10 o
 -17   5  19        0.32      -12.96     13.97 o
 -15   5  19       18.44       32.68     15.71 o
 -13   5  19       22.23       21.13     20.16 o
 -11   5  19        3.83       -7.55     13.33 o
  -9   5  19       63.56       90.45     16.86 o
  -7   5  19       50.96       42.49     15.63 o
  -5   5  19        1.31        9.63     13.60 o
  -3   5  19        0.32       14.37     16.86 o
  -1   5  19        4.09        2.92     15.97 o
   1   5  19        2.08       -6.46     29.96 o
   3   5  19        0.87        3.20     15.58 o
   5   5  19       12.12       14.57     21.06 o
   7   5  19       21.02       45.78     22.80 o
 -18   6  19       13.21       16.29     15.27 o
 -16   6  19        1.28        1.93     15.02 o
 -14   6  19        0.58       17.21     14.81 o
 -12   6  19       75.74      108.64     18.54 o
 -10   6  19      100.19      102.99     18.96 o
  -8   6  19        0.02        6.36     14.41 o
  -6   6  19       38.63       43.74     19.32 o
  -4   6  19       37.96       40.58     18.65 o
  -2   6  19       22.42       27.04     18.86 o
   0   6  19       58.57       56.31     19.06 o
   2   6  19       24.41       28.30     18.88 o
   4   6  19        9.54       -7.16     16.81 o
   6   6  19        3.89      -20.40     24.12 o
 -15   7  19       23.69       29.74     16.31 o
 -13   7  19        0.73       16.85     21.48 o
 -11   7  19       16.27       26.40     18.21 o
  -9   7  19       46.41       60.71     19.85 o
  -7   7  19       46.07        3.06     19.18 o
  -5   7  19       59.50       56.90     20.57 o
  -3   7  19        5.95        7.64     17.81 o
  -1   7  19        0.55        4.54     16.51 o
   1   7  19        2.63       -1.06     17.34 o
   3   7  19       16.98      -18.49     56.00 o
 -12   8  19       13.50       31.94     24.37 o
 -10   8  19       11.08       21.62     19.05 o
  -8   8  19        1.82       -2.60     16.68 o
  -6   8  19        0.10        0.91     20.72 o
  -4   8  19       19.15       18.47     24.89 o
  -2   8  19       18.17      -16.19     16.19 o
 -22   0  20       12.78      -25.79     25.79 o
 -20   0  20        0.65       -6.41     25.14 o
 -18   0  20       33.08       45.16     27.45 o
 -16   0  20        0.55        5.39     25.53 o
 -14   0  20      166.85      227.46     39.00 o
 -12   0  20      173.60      223.86     38.74 o
 -10   0  20       16.67       42.08     17.09 o
  -8   0  20        0.36      -12.37     12.37 o
  -6   0  20       10.38        5.33     18.67 o
  -4   0  20       65.87      108.01     21.00 o
  -2   0  20       38.60       31.63     17.31 o
   0   0  20       10.65       25.00     22.39 o
   2   0  20        1.31      -11.96     11.96 o
   4   0  20        0.12       -2.77     13.29 o
   6   0  20       20.32      -19.77     27.77 o
   8   0  20       20.11        2.31     25.66 o
 -21   1  20       10.06       32.49     21.82 o
 -19   1  20       47.29       64.51     22.24 o
 -17   1  20        1.36        3.73     23.61 o
 -15   1  20        3.11        1.08     17.64 o
 -13   1  20        1.35      -15.60     15.60 o
 -11   1  20       23.22       16.39     13.76 o
  -9   1  20       84.29       95.20     18.15 o
  -7   1  20       23.23       23.13     11.34 o
  -5   1  20       10.77        1.80     17.72 o
  -3   1  20       18.84       25.77     12.01 o
  -1   1  20        7.95        6.71     11.95 o
   1   1  20      119.73      147.07     14.69 o
   3   1  20       39.90       36.35     10.58 o
   5   1  20       17.46       20.57     13.08 o
   7   1  20        0.77       -4.54     13.34 o
 -20   2  20        4.18       10.36     19.22 o
 -18   2  20       32.45       42.07     21.35 o
 -16   2  20        0.60       -5.23     17.47 o
 -14   2  20       10.58      -14.91     16.06 o
 -12   2  20        2.76       -9.32     12.14 o
 -10   2  20        1.68       -9.55     12.47 o
  -8   2  20        0.02       -9.75     11.79 o
  -6   2  20        6.68        1.66     12.76 o
  -4   2  20       22.38       13.80     10.80 o
  -2   2  20       63.27       63.78     13.31 o
   0   2  20       46.26       65.50     12.19 o
   2   2  20        8.25        1.09     11.50 o
   4   2  20       13.57        7.68     12.69 o
   6   2  20        1.66      -12.24     12.24 o
   8   2  20        0.17       -6.76     15.09 o
 -21   3  20        2.78        0.57     17.87 o
 -19   3  20        1.64       46.42     31.88 o
 -17   3  20       37.78       40.10     28.42 o
 -15   3  20        1.61       16.72     14.19 o
 -13   3  20        4.36       -1.67     14.13 o
 -11   3  20        6.56       11.63     18.86 o
  -9   3  20       97.78       93.73     17.45 o
  -7   3  20       10.78        4.81     12.84 o
  -5   3  20        2.99       -5.54     12.50 o
  -3   3  20        0.21      -10.62     12.08 o
  -1   3  20        1.18       -0.35      9.99 o
   1   3  20        0.00      -10.35     10.35 o
   3   3  20        4.97       -8.69     16.26 o
   5   3  20        5.83        7.41     14.65 o
   7   3  20        0.33       -3.95     12.50 o
 -18   4  20       15.74        5.88     21.81 o
 -16   4  20        5.15       14.23     15.45 o
 -14   4  20       20.24       24.83     15.87 o
 -12   4  20       83.08       97.87     19.16 o
 -10   4  20       15.80       31.27     14.97 o
  -8   4  20       13.30       16.58     13.63 o
  -6   4  20       16.82        0.30     13.36 o
  -4   4  20       22.26       23.16     14.36 o
  -2   4  20       71.80       57.81     19.00 o
   0   4  20       31.57       35.47     18.41 o
   2   4  20        1.86      -11.33     11.36 o
   4   4  20        0.04        9.81     21.12 o
   6   4  20       25.22       37.62     15.84 o
 -17   5  20        2.74        8.73     15.50 o
 -15   5  20        0.13       24.39     15.64 o
 -13   5  20        0.03        4.00     15.14 o
 -11   5  20       32.36       22.01     28.65 o
  -9   5  20       29.43       22.15     14.82 o
  -7   5  20       19.70        4.92     14.77 o
  -5   5  20       16.67       44.34     28.67 o
  -3   5  20       18.17        4.66     19.95 o
  -1   5  20        0.39       -0.55     15.97 o
   1   5  20       14.79       12.06     17.57 o
   3   5  20       41.22       55.56     20.63 o
 -14   6  20       18.87       48.64     17.64 o
 -12   6  20       14.88       21.98     15.88 o
 -10   6  20        0.28       20.49     14.79 o
  -8   6  20       20.99       32.18     19.17 o
  -6   6  20        4.37       11.37     17.48 o
  -4   6  20        0.07      -14.66     14.66 o
  -2   6  20        3.92      -13.98     16.10 o
   0   6  20       14.03       -2.20     45.09 o
   2   6  20        0.09       12.96     18.54 o
 -11   7  20        0.11        9.23     17.71 o
  -9   7  20        0.03        8.41     18.28 o
  -7   7  20        0.03        2.34     25.72 o
  -5   7  20       10.71        3.40     17.08 o
  -3   7  20       12.50       12.19     18.69 o
 -19   1  21       11.61       11.74     21.15 o
 -17   1  21        1.88       30.27     20.02 o
 -15   1  21        0.37        0.62     17.87 o
 -13   1  21       32.60       28.07     22.07 o
 -11   1  21        1.35       13.78     18.56 o
  -9   1  21        0.98       -0.23     13.01 o
  -7   1  21       56.85       83.81     17.51 o
  -5   1  21       40.08       45.39     13.03 o
  -3   1  21        8.02       23.85     12.55 o
  -1   1  21       54.91       56.62     13.95 o
   1   1  21        5.34       22.54     11.03 o
   3   1  21       11.88        6.15     12.59 o
   5   1  21        0.08       -9.79      9.79 o
 -18   2  21       59.89       83.17     24.86 o
 -16   2  21       49.33       68.67     22.72 o
 -14   2  21       10.60       -9.17     19.24 o
 -12   2  21       15.35       32.62     16.40 o
 -10   2  21        2.58       -0.90     13.10 o
  -8   2  21        5.18       -6.15     13.63 o
  -6   2  21        7.45        7.52     13.62 o
  -4   2  21      162.15      176.89     23.14 o
  -2   2  21       95.85       93.45     15.02 o
   0   2  21        6.61       15.45     11.03 o
   2   2  21        0.15        4.89     11.63 o
   4   2  21       13.88        1.85     11.79 o
 -17   3  21        1.93       59.11     23.01 o
 -15   3  21       39.10       44.67     21.70 o
 -13   3  21       32.04       22.05     15.93 o
 -11   3  21       37.16       43.58     15.78 o
  -9   3  21       26.74       10.97     14.87 o
  -7   3  21       19.42       23.54     15.16 o
  -5   3  21       23.50       20.83     14.63 o
  -3   3  21       15.97       27.75     14.36 o
  -1   3  21       48.66       21.35     19.03 o
   1   3  21        5.16       -9.34     15.68 o
   3   3  21       27.75        4.39     12.48 o
 -16   4  21       36.20       51.37     22.65 o
 -14   4  21       25.43       37.08     17.91 o
 -12   4  21        7.93       13.34     15.09 o
 -10   4  21       38.91       55.08     18.62 o
  -8   4  21        0.33      -13.67     13.67 o
  -6   4  21        2.82       -5.40     14.33 o
  -4   4  21       22.64       15.75     20.91 o
  -2   4  21        3.67        0.15     16.15 o
   0   4  21        5.77       10.21     18.45 o
   2   4  21        0.69       -2.10     18.49 o
 -13   5  21       10.07       -8.30     18.68 o
 -11   5  21       35.51       34.40     16.94 o
  -9   5  21        1.65        4.78     15.55 o
  -7   5  21        1.43       -5.21     17.10 o
  -5   5  21        1.68      -13.04     15.67 o
  -3   5  21        0.26       27.37     18.79 o
  -1   5  21        7.31       22.75     18.99 o
  -8   6  21       17.51       -0.34     17.16 o
  -6   6  21       10.92       -6.20     17.53 o
 -16   0  22       12.18       36.31     30.15 o
 -14   0  22       50.42       58.63     31.30 o
 -12   0  22       17.18       26.94     28.35 o
 -10   0  22        9.87       33.48     28.22 o
  -8   0  22        1.30        0.51     28.10 o
  -6   0  22       36.78       25.36     17.87 o
  -4   0  22       10.59        6.40     17.93 o
  -2   0  22       30.47       52.67     20.45 o
   0   0  22       25.56       57.66     28.42 o
 -15   1  22        0.35       -3.98     19.82 o
 -13   1  22       45.17       75.32     22.93 o
 -11   1  22       45.29       55.57     27.07 o
  -9   1  22       30.84       50.89     17.85 o
  -7   1  22       12.69       13.35     14.78 o
  -5   1  22       29.36       50.14     30.44 o
  -3   1  22        7.06       15.00     12.26 o
  -1   1  22       22.81       31.63     13.35 o
   1   1  22        5.28       12.24     14.57 o
 -14   2  22       13.80       24.53     21.17 o
 -12   2  22        0.00       10.10     18.24 o
 -10   2  22        0.09       -8.28     14.01 o
  -8   2  22        9.77        5.94     14.74 o
  -6   2  22       10.75       20.14     15.56 o
  -4   2  22        0.55        6.90     14.83 o
  -2   2  22       39.87       46.70     16.51 o
   0   2  22        9.52        5.78     13.52 o
 -13   3  22        4.91       11.08     23.35 o
 -11   3  22       20.46       28.71     16.57 o
  -9   3  22        0.01        8.23     15.90 o
  -7   3  22       10.89        8.50     15.17 o
  -5   3  22        0.13       24.38     16.22 o
  -3   3  22        0.15      -17.27     21.42 o
  -1   3  22       16.22       63.10     21.34 o
 -10   4  22       31.22       51.56     17.71 o
  -8   4  22       12.42       30.19     17.02 o
  -6   4  22        7.70       16.33     18.88 o
  -4   4  22       39.32       62.73     34.00 o
 
